# Supplementary material for: Meta-QTL Analysis and Identification of Candidate Genes Associated with Stalk Lodging in Maize (Zea mays L.)
Source: Curr Issues Mol Biol. 2025 Sep 23;47(10):792. doi: 10.3390/cimb47100792 (PMC12562863; doi:10.3390/cimb47100792)
Supplement: Supplementary file 1 [file cimb-47-00792-s001.zip]

Archive with 11 entries (10 files):
- Supplementrary data/
- Supplementrary data/Figure S1.pdf
- Supplementrary data/Table S1.xlsx
- Supplementrary data/Table S2.xlsx
- Supplementrary data/Table S3.xlsx
- Supplementrary data/Table S4.xlsx
- Supplementrary data/Table S5.xlsx
- Supplementrary data/Table S6.xlsx
- Supplementrary data/Table S7.xlsx
- Supplementrary data/Table S8.xlsx
- Supplementrary data/Table S9.xlsx
