# Supplementary material for: Meta-QTL Analysis and Identification of Candidate Genes Associated with Stalk Lodging in Maize (Zea mays L.)
Source: Curr Issues Mol Biol. 2025 Sep 23;47(10):792. doi: 10.3390/cimb47100792 (PMC12562863; doi:10.3390/cimb47100792)
Supplement: Supplementary file 1 [file cimb-47-00792-s001.zip › Supplementrary data/Table S1.xlsx]

## Sheet: Sheet1
Table S1. Original QTL information for meta-QTL analysis
No.	Initial QTLs	Chr	LOD	PVE/R2(%)	Peak or flanking markers	Associated traits	Abbreviation	Position in original maps (cM/bp)	projection position in IBM2 2008 neighbors	Cl start position (cM)	Cl stop position (cM)	References
1	QTL1	2	5.8	5.6	umc1156-bnlg1329	Rind penetrometer resistance	RPR	26	380.06	372.065	388.055	Flint-Garcia et al. [22]
2	QTL2	3	6.2	6.3	bnlg1063-bnlg1605	Rind penetrometer resistance	RPR	96	442.86	371.75	513.97	Flint-Garcia et al. [22]
3	QTL3	4	8.2	7.1	bnlg292-umc1180	Rind penetrometer resistance	RPR	163	685.77	649.315	722.225	Flint-Garcia et al. [22]
4	QTL4	5	4.1	3.6	umc1766-phi113	Rind penetrometer resistance	RPR	32.5	142.94	103.7	182.18	Flint-Garcia et al. [22]
5	QTL5	6	3.7	3.8	umc1296-bnlg1136	Rind penetrometer resistance	RPR	128	482.51	449.58	515.44	Flint-Garcia et al. [22]
6	QTL6	9	6.2	7.2	bnlg127-bnlg1270	Rind penetrometer resistance	RPR	64	295.35	254.325	336.375	Flint-Garcia et al. [22]
7	QTL7	9	8.8	12.9	bnlg1270-bnlg1588	Ear height	EH	87	405.06	356.57	453.55	Flint-Garcia et al. [22]
8	QTL8	9	5.1	4.3	bnlg1375-umc1505	Ear height	EH	125.5	570.41	548.575	592.245	Flint-Garcia et al. [22]
9	QTL9	2	24.9	4.7	phi109642-umc1156	Ear height	EH	5	330.15	315.02	345.28	Flint-Garcia et al. [22]
10	QTL10	3	11.3	12.1	phi053-bnlg1063	Ear height	EH	70.5	303.37	257.8	348.94	Flint-Garcia et al. [22]
11	QTL11	6	7.5	7.6	phi126-umc1099	Ear height	EH	12.5	57.91	18.515	97.305	Flint-Garcia et al. [22]
12	QTL12	6	7	9.1	bnlg345-umc1296	Ear height	EH	105	407.41	383.52	431.3	Flint-Garcia et al. [22]
13	QTL13	7	10.1	11.6	phi119-bnlg669	Ear height	EH	53	281.01	255.49	306.53	Flint-Garcia et al. [22]
14	QTL14	8	11.2	12	bnlg127-bnlg1270	Ear height	EH	70.5	277.23	229.875	324.585	Flint-Garcia et al. [22]
15	QTL15	1	6.5	7.5	umc1035-bnlg400	Rind penetrometer resistance	RPR	94.5	461.48	393.075	529.885	Flint-Garcia et al. [22]
16	QTL16	1	6.7	9.3	bnlg400-bnlg2228	Rind penetrometer resistance	RPR	109	590.51	523.85	657.17	Flint-Garcia et al. [22]
17	QTL17	2	4.4	5.3	bnlg1225-bnlg2077	Rind penetrometer resistance	RPR	86	568.34	523.36	613.32	Flint-Garcia et al. [22]
18	QTL18	2	6.2	6.8	bnlg2077-bnlg1520	Rind penetrometer resistance	RPR	112	653.89	617.59	690.19	Flint-Garcia et al. [22]
19	QTL19	3	3.7	4.9	bnlg1350-umc1404	Rind penetrometer resistance	RPR	87	393.63	306.115	481.145	Flint-Garcia et al. [22]
20	QTL20	4	4.7	5.8	bnlg1755-mmc341	Rind penetrometer resistance	RPR	92.5	392.2	353.645	430.755	Flint-Garcia et al. [22]
21	QTL21	6	5.3	6.1	bnlg1732-bnlg1740	Rind penetrometer resistance	RPR	106	410.07	380.865	439.275	Flint-Garcia et al. [22]
22	QTL22	7	6	7.1	umc1068-bnlg1070	Rind penetrometer resistance	RPR	40.5	223.31	161.96	284.66	Flint-Garcia et al. [22]
23	QTL23	9	4.3	4.6	umc1033-bnlg127	Rind penetrometer resistance	RPR	48	203.87	154.3	253.44	Flint-Garcia et al. [22]
24	QTL24	10	5.7	6.3	phi054-umc1477	Rind penetrometer resistance	RPR	48.5	178.17	130.03	226.31	Flint-Garcia et al. [22]
25	QTL25	3	11.4	10.8	bnlg1350-umc1404	Ear height	EH	87	393.63	306.115	481.145	Flint-Garcia et al. [22]
26	QTL26	4	5	5.1	phi021-bnlg1755	Ear height	EH	46	196.19	110.245	282.135	Flint-Garcia et al. [22]
27	QTL27	5	4.1	4.7	umc1260-bnlg565	Ear height	EH	12	74.86	31.995	117.725	Flint-Garcia et al. [22]
28	QTL28	5	6.5	9	umc1502-bnlg1306	Ear height	EH	108	404.67	327.385	481.955	Flint-Garcia et al. [22]
29	QTL29	8	3.9	3.6	mmc181-bnlg1828	Ear height	EH	96	404.34	367.57	441.11	Flint-Garcia et al. [22]
30	QTL30	9	19.7	21	umc1033-bnlg127	Ear height	EH	48	203.87	154.3	253.44	Flint-Garcia et al. [22]
31	QTL31	2	4.9	4.4	bnlg1297-umc1261	Rind penetrometer resistance	RPR	23	378.03	344.28	411.78	Flint-Garcia et al. [22]
32	QTL32	2	6.9	4.6	phi109642-nc003	Rind penetrometer resistance	RPR	53	442.35	408.15	476.55	Flint-Garcia et al. [22]
33	QTL33	2	8	5.5	bnlg1940-bnlg1520	Rind penetrometer resistance	RPR	102	623.64	617.585	629.695	Flint-Garcia et al. [22]
34	QTL34	3	6.7	4.7	umc1449-umc1148	Rind penetrometer resistance	RPR	83.5	374.48	333.455	415.505	Flint-Garcia et al. [22]
35	QTL35	6	6.1	4.9	umc1762-umc1490	Rind penetrometer resistance	RPR	85.5	336.88	275.1	398.66	Flint-Garcia et al. [22]
36	QTL36	7	8.5	5.6	umc1066-dup9	Rind penetrometer resistance	RPR	41.5	228.51	177.1	279.92	Flint-Garcia et al. [22]
37	QTL37	10	5.5	5.2	umc1380-bnlg1451	Rind penetrometer resistance	RPR	9	60.82	37.73	83.91	Flint-Garcia et al. [22]
38	QTL38	10	3.8	2.4	bnlg210-umc1506	Rind penetrometer resistance	RPR	48.5	178.17	125.095	231.245	Flint-Garcia et al. [22]
39	QTL39	1	4.8	5.7	umc1685-bnlg176	Ear height	EH	11	58.3	6.79	109.81	Flint-Garcia et al. [22]
40	QTL40	2	5.2	4.7	bnlg1940-bnlg1520	Ear height	EH	102	623.64	617.585	629.695	Flint-Garcia et al. [22]
41	QTL41	3	19.9	22	umc1449-umc1148	Ear height	EH	83.5	374.48	333.455	415.505	Flint-Garcia et al. [22]
42	QTL42	5	6.9	7	bnlg278-umc1792	Ear height	EH	102	374.01	276.38	471.64	Flint-Garcia et al. [22]
43	QTL43	6	5.2	4.4	umc1979-umc1413	Ear height	EH	56.5	221.7	195.65	247.75	Flint-Garcia et al. [22]
44	QTL44	8	3.6	3	umc1139-bnlg1194	Ear height	EH	17	64.45	39.185	89.715	Flint-Garcia et al. [22]
45	QTL45	8	9.3	8.2	bnlg1031-umc1032	Ear height	EH	86.5	356.98	309.625	404.335	Flint-Garcia et al. [22]
46	QTL46	1	6.3	15.6	umc1035	Ear height	PH	92.5	534.02	526.905	541.135	Zheng and Liu [23]
47	QTL47	1	3	17.2	bnlg1178	Ear height	EH	22	193.85	126.11	261.59	Zheng and Liu [23]
48	QTL48	1	3.1	4.7	bnlg1866	Ear height	EH	51	290.1	192.885	387.315	Zheng and Liu [23]
49	QTL49	1	5.7	9.8	umc1358	Ear height	EH	109.4	638.3	601.295	675.305	Zheng and Liu [23]
50	QTL50	9	7.2	10.6	phi065	Ear height	EH	54.4	258.77	255.065	262.475	Zheng and Liu [23]
51	QTL51	9	6	8.7	bnlg1375	Ear height	EH	121	561.22	450.225	672.215	Zheng and Liu [23]
52	QTL52	9	3.02	14.63	bnlg1209-umc1743	Plant height	PH	100.8	210.57	204.885	216.255	Zhu et al. [8]
53	QTL53	10	3.75	19.8	umc1962-umc1863	Plant height	PH	71.9	184.26	177.045	191.475	Zhu et al. [8]
54	QTL54	1	3.59	16.31	umc1245-bnlg1556	Internode length	IL	176.9	690.09	672.605	707.575	Zhu et al. [8]
55	QTL55	3	5.77	20.96	bnlg1449-umc1286	Internode length	IL	99.85	500.95	477.605	524.295	Zhu et al. [8]
56	QTL56	3	3.95	19.95	umc1286-bnlg1350	Internode length	IL	112.75	436.21	394.795	477.625	Zhu et al. [8]
57	QTL57	6	4.01	16.73	umc1014-nc012	Internode length	IL	98.6	265.82	209.9	321.74	Zhu et al. [8]
58	QTL58	8	3.26	16.27	bnlg1056-umc1069	Internode length	IL	122.67	563.39	550.395	576.385	Zhu et al. [8]
59	QTL59	9	4.7	16.84	umc1519-bnlg1209	Internode length	IL	96	189.57	174.26	204.88	Zhu et al. [8]
60	QTL60	10	2.96	13.81	umc2043-phi118	Internode length	IL	19.45	NA	NA	NA	Zhu et al. [8]
61	QTL61	1	4.69	17.7	bnlg1083-bnlg439	Ear height	EH	89.85	229.4	198.295	260.505	Zhu et al. [8]
62	QTL62	1	3.29	12.41	umc1917-bnlg2086	Ear height	EH	110.45	376.1	350.99	401.21	Zhu et al. [8]
63	QTL63	8	5.65	23.56	umc1077-bnlgl 834	Ear height	EH	26.5	160.38	115.965	204.795	Zhu et al. [8]
64	QTL64	8	7.23	31.93	bnlg1834-umc1130	Ear height	EH	39.15	267.45	204.81	330.09	Zhu et al. [8]
65	QTL65	10	3.78	11.97	bnlg1716-umc1239	Ear height	EH	87.7	226.35	222.685	230.015	Zhu et al. [8]
66	QTL66	10	3.01	10.1	umc2043-phi118	Ear height	EH	19.45	NA	NA	NA	Zhu et al. [8]
67	QTL67	6	4.77	19.97	umc1018-umc1014	Stem diameter	SD	26.5	74.84	52.985	96.695	Zhu et al. [8]
68	QTL68	10	3.93	19.34	mmc0501-umc1962	Stem diameter	SD	63.85	145.57	114.09	177.05	Zhu et al. [8]
69	QTL69	3	5.97	16.6	umc1174 - umc1539	Plant height	PH	84.5	372.47	324.215	420.725	Ordás et al. [24]
70	QTL70	1	7.68	16.03	umc1128-umc2240	Stem diameter	SD	135.95	759	711.51	806.49	Yang et al. [25]
71	QTL71	4	4.73	8.88	umc2148-phi213984	Stem diameter	SD	10.5	-38.56	-91.46	14.34	Yang et al. [25]
72	QTL72	8	4.53	8	umc1236-umc1778	Stem diameter	SD	48.7	188.12	182.26	193.98	Yang et al. [25]
73	QTL73	8	4.5	8.6	umc1309-umc2598	Plant height	PH	70	350.44	337.015	363.865	Yang et al. [25]
74	QTL74	1	4.4	11.13	bnlg1953-dupssr26	Ear height	EH	58	184.6	118.47	250.73	Yang et al. [25]
75	QTL75	9	4.64	11.25	dupssr6-umc1191	Ear height	EH	36	258.98	148.415	369.545	Yang et al. [25]
76	QTL76	1	9.04	13.5	bnlg1556	Plant height	PH	75	437.93	265.175	610.685	Qiu et al. [26]
77	QTL77	1	3.83	6	bnlg1643	Plant height	PH	166	835.06	808.21	861.91	Qiu et al. [26]
78	QTL78	4	3.03	4.7	umc2027	Plant height	PH	141	379.81	373.285	386.335	Qiu et al. [26]
79	QTL79	7	3.06	4.9	umc1567	Plant height	PH	98	488.93	443.32	534.54	Qiu et al. [26]
80	QTL80	3	11.28	21.96	umc2269-bnlg1505	Plant height	PH	334	NA	NA	NA	Fei et al. [ 27]
81	QTL81	3	11.89	20.72	umc2265-umc1839	Plant height	PH	305	404.3	357.575	451.025	Fei et al. [ 27]
82	QTL82	9	4.1145	11.5094	umc109-umc1170	Plant height	PH	323	182.45	175.63	189.27	Fei et al. [ 27]
83	QTL83	1	7.18	11.43	umc1723a-bnlg1803	Ear height	EH	31.5	182.99	172.075	193.905	Fei et al. [ 27]
84	QTL84	3	7.19	13.38	umc2265-umc1839	Ear height	EH	313	454.62	379.57	529.67	Fei et al. [ 27]
85	QTL85	10	8.24	16.21	umc1824c-umc1589	Ear height	EH	419	249.53	246.335	252.725	Fei et al. [ 27]
86	QTL86	3	7.3	10.23	umc2265-umc1839	Ear height	EH	305.5	407.45	354.65	460.25	Fei et al. [ 27]
87	QTL87	4	6.49	10.53	umc2287-umc1371	Ear height	EH	37.5	122.58	114.505	130.655	Fei et al. [ 27]
88	QTL88	10	26.608	30.748	phi054-umc2705	Internode length	IL	133	NA	NA	NA	Fei et al. [ 27]
89	QTL89	10	13.989	19.545	umc1824c-umc1589	Internode length	IL	425.5	252.3	249.32	255.28	Fei et al. [ 27]
90	QTL90	10	12.401	23.418	umc1824c-umc1589	Internode length	IL	424.5	251.87	250.165	253.575	Fei et al. [ 27]
91	QTL91	4	2.45	2.38	bnlg1434	Plant height	PH	0	77.14	48.055	106.225	Guo et al. [28]
92	QTL92	4	1.96	3.66	bnlg1241	Plant height	PH	157.1	469.23	462.625	475.835	Guo et al. [28]
93	QTL93	10	1.73	1.94	bnlg1655	Plant height	PH	36.4	228	112.045	343.955	Guo et al. [28]
94	QTL94	1	2.25	2.78	bnlg1035	Ear height	EH	115	718.5	705.935	731.065	Guo et al. [28]
95	QTL95	1	1.86	2.29	bnlg1564	Ear height	EH	122	693.39	668.105	718.675	Guo et al. [28]
96	QTL96	2	4.11	5.08	NA	Plant height	PH	4.1998e+07	284.28	265.62	302.94	Jiménez-Galindo et al. [29]
97	QTL97	4	4.3	6.9	NA	Plant height	PH	9.72659e+06	118	106	130	Jiménez-Galindo et al. [29]
98	QTL98	8	8.27	9.12	NA	Plant height	PH	1.26009e+08	334.6	293.4	375.8	Jiménez-Galindo et al. [29]
99	QTL99	4	3.91	6.58	bnlg1126-umc1821	Plant height	PH	53	199.31	161.285	237.335	Osman et al. [30]
100	QTL100	6	3.97	6.81	umc1083-p99	Plant height	PH	28	128.2	121.495	134.905	Osman et al. [30]
101	QTL101	6	4.73	5.59	umc1083-p99	Plant height	PH	28	128.2	121.495	134.905	Osman et al. [30]
102	QTL102	2	3.8	4.4	SYN6917-PZE102193611	Rind penetrometer resistance	RPR	236400000-23700000	NA	NA	NA	Li et al. [31]
103	QTL103	3	14	18.9	PZE-103123325-SYN23245	Rind penetrometer resistance	RPR	181100000-18470000	NA	NA	NA	Li et al. [31]
104	QTL104	3	5.9	6.7	PZE-103156977-PZE-103160158	Rind penetrometer resistance	RPR	209100000-21120000	NA	NA	NA	Li et al. [31]
105	QTL105	9	6.6	8.1	PZE-109058177-PZE-109076761	Rind penetrometer resistance	RPR	99400000-12430000	278.05	244.105	311.995	Li et al. [31]
106	QTL106	4	7.9	14	PZE-104080388-PZE-104084757	Rind penetrometer resistance	RPR	154700000-15870000	342.8	336	349.6	Li et al. [31]
107	QTL107	6	3.6	6	PZE-106088503-SYN4646	Rind penetrometer resistance	RPR	146100000-14770000	308.48	303.365	313.595	Li et al. [31]
108	QTL108	6	6.2	13.8	SYN34377-PHM3466.69	Rind penetrometer resistance	RPR	163200000-16700000	454.88	427.755	482.005	Li et al. [31]
109	QTL109	1	4.2	8.8	NA	Plant height	PH	15600000-33400000	172.3	133.61	210.99	Du et al. [32]
110	QTL110	5	7.2	15.3	NA	Plant height	PH	22600000-33000000	419	337.995	500.005	Du et al. [32]
111	QTL111	7	3.1	6.5	NA	Plant height	PH	165900000-203800000	37.55	13.795	61.305	Du et al. [32]
112	QTL112	9	6	14	NA	Plant height	PH	195800000-214000000	200.1	133.595	266.605	Du et al. [32]
113	QTL113	1	3.2	7	NA	Ear height	EH	24700000-45700000	187.15	165.805	208.495	Du et al. [32]
114	QTL114	5	5.6	13.3	NA	Ear height	EH	119500000-134700000	536.2	467.99	604.41	Du et al. [32]
115	QTL115	7	3.3	7.7	NA	Ear height	EH	9400000-21600000	NA	NA	NA	Du et al. [32]
116	QTL116	9	6	14	NA	Ear height	EH	16800000-108900000	200.1	133.595	266.605	Du et al. [32]
117	QTL117	1	5	7.7	NA	Plant height	PH	51400000-85100000	172.3	133.61	210.99	Du et al. [32]
118	QTL118	5	7.5	12.4	NA	Plant height	PH	72900000-172200000	419	337.995	500.005	Du et al. [32]
119	QTL119	9	8.9	14.7	NA	Plant height	PH	6700000-11900000	200.1	133.595	266.605	Du et al. [32]
120	QTL120	10	3.1	4.8	NA	Plant height	PH	147400000-175000000	NA	NA	NA	Du et al. [32]
121	QTL121	1	6.6	11.2	NA	Ear height	EH	168600000-199300000	187.15	165.805	208.495	Du et al. [32]
122	QTL122	3	4.1	6.6	NA	Ear height	EH	166800000-169700000	NA	NA	NA	Du et al. [32]
123	QTL123	5	6.8	11.6	NA	Ear height	EH	87400000-126700000	536.2	467.99	604.41	Du et al. [32]
124	QTL124	6	3	4.4	NA	Ear height	EH	147700000-155600000	NA	NA	NA	Du et al. [32]
125	QTL125	7	3.2	5.1	NA	Ear height	EH	147700000-155200000	NA	NA	NA	Du et al. [32]
126	QTL126	9	4.2	6.8	NA	Ear height	EH	17400000-69000000	200.1	133.595	266.605	Du et al. [32]
127	QTL127	1	2.8	6.88	PZE-101071898-PZE-101071162	Internode length	IL	5.82326e+07	329.15	317.605	340.695	Ku et al. [33]
128	QTL128	4	3.45	6.08	PZE-104005295-PZE-104005482	Internode length	IL	3.99099e+06	63.8	47.59	80.01	Ku et al. [33]
129	QTL129	5	8.47	16.65	PZE-105107181-PZE-105109134	Internode length	IL	1.64805e+08	336.4	334.795	338.005	Ku et al. [33]
130	QTL130	5	4.88	9.44	PZE-105141173-PZE-105141465	Internode length	IL	1.95897e+08	469.49	468	470.98	Ku et al. [33]
131	QTL131	4	3.25	7.68	PZE-104005295-PZE-104005482	Internode length	IL	3.99099e+06	51.74	23.475	80.005	Ku et al. [33]
132	QTL132	5	6.05	15.68	SYN1601-SYN20306	Internode length	IL	19680234	231.04	222.905	239.175	Ku et al. [33]
133	QTL133	5	4.88	9.44	PZE-105141173-PZE-105141465	Internode length	IL	1.95897e+08	469.49	468	470.98	Ku et al. [33]
134	QTL134	1	2.71	7.1	PZE-101066291-PZE-101071898	Internode length	IL	51984484	300.1	281.205	318.995	Ku et al. [33]
135	QTL135	4	2.9	5.36	PZE-104005295-PZE-104005482	Internode length	IL	3.99099e+06	63.8	47.59	80.01	Ku et al. [33]
136	QTL136	5	6.56	16.24	PZE-105141007-PZE-105142709	Internode length	IL	195918055	470.76	467.195	474.325	Ku et al. [33]
137	QTL137	7	3.79	7.22	PZE-107105855-PZE-107107154	Internode length	IL	154092335	379.14	374.085	384.195	Ku et al. [33]
138	QTL138	4	3.33	6.87	PZE-104005295-PZE-104005482	Internode length	IL	3.99099e+06	63.8	47.59	80.01	Ku et al. [33]
139	QTL139	5	6.62	14.69	PZE-105141007-PZE-105142709	Internode length	IL	195918055	470.76	467.195	474.325	Ku et al. [33]
140	QTL140	7	2.57	6.69	PZE-107013546-PZE-107015480	Internode length	IL	11161569	115.74	104	127.48	Ku et al. [33]
141	QTL141	5	2.93	7.45	PZE-105141007-PZE-105142709	Internode length	IL	195918055	470.76	467.195	474.325	Ku et al. [33]
142	QTL142	7	2.65	6.67	PZE-107013546-PZE-107015480	Internode length	IL	11161569	115.74	104	127.48	Ku et al. [33]
143	QTL143	7	10.83	26.85	PZE-107002330-SYN20419	Internode length	IL	3.34444e+06	34	7.99	60.01	Ku et al. [33]
144	QTL144	9	4.55	11.21	PZE-109062229-PZB02480.1	Internode length	IL	1.02891e+08	253.64	251.995	255.285	Ku et al. [33]
145	QTL145	10	3.1	8.18	PZE-110096735-SYN12154	Internode length	IL	142799297	420.4	407.995	432.805	Ku et al. [33]
146	QTL146	5	3.95	9.49	PZE-105133858-PZE-105138182	Internode length	IL	191423726	448.7	440	457.4	Ku et al. [33]
147	QTL147	9	2.81	7.83	PZE-109090207-PZE-109086476	Internode length	IL	134448641	342.6	339.995	345.205	Ku et al. [33]
148	QTL148	10	4.08	10.15	SYN15051-PZE-110068110	Internode length	IL	1.24081e+08	288.4	286.01	290.79	Ku et al. [33]
149	QTL149	9	2.85	7.54	PZE-109090207-PZE-109086476	Internode length	IL	134448641	342.6	339.995	345.205	Ku et al. [33]
150	QTL150	3	3.67	8.86	PZE-103026528-PZE-103027544	Internode length	IL	1.98385e+07	NA	NA	NA	Ku et al. [33]
151	QTL151	6	3.07	7.88	PZE-106104150-PZE-106105801	Internode length	IL	155988700	371.7	367.41	375.99	Ku et al. [33]
152	QTL152	9	3.08	8.35	PZE-109090207-PZE-109086476	Internode length	IL	134448641	342.6	339.995	345.205	Ku et al. [33]
153	QTL153	1	3.34	7.75	PZE-101099263-PZE-101101518	Internode length	IL	9.5621e+07	423	420	426	Ku et al. [33]
154	QTL154	6	2.87	8.18	PZE-106104150-PZE-106105801	Internode length	IL	155988700	371.7	367.41	375.99	Ku et al. [33]
155	QTL155	7	10.33	25.63	PZE-107002330-SYN20419	Internode length	IL	3.34444e+06	34	7.99	60.01	Ku et al. [33]
156	QTL156	1	5.89	14.41	PZE-101146525-PZE-101150712	Internode length	IL	1.92025e+08	542.5	528.995	556.005	Ku et al. [33]
157	QTL157	3	3.15	6.82	PZE-103110355-PZE-103115618	Internode length	IL	1.72281e+08	396.45	384.905	407.995	Ku et al. [33]
158	QTL158	5	4.32	9.13	SYN26864-PZE-105073970	Internode length	IL	72103980	288.76	281.115	296.405	Ku et al. [33]
159	QTL159	5	3.08	9.77	SYN38466-PZE-105128589	Internode length	IL	1.81736e+08	404.1	397.005	411.195	Ku et al. [33]
160	QTL160	10	4.73	9.87	PZE-110072258-PZE-110073576	Internode length	IL	1.29366e+08	313.7	311.405	315.995	Ku et al. [33]
161	QTL161	3	3.28	8.14	PZE-103110355-PZE-103115618	Internode length	IL	1.72281e+08	396.45	384.905	407.995	Ku et al. [33]
162	QTL162	5	3.19	7.36	SYN26864-PZE-105073970	Internode length	IL	72103980	288.76	281.115	296.405	Ku et al. [33]
163	QTL163	5	3.44	10.39	PZE-105150110-PZE-105150391	Internode length	IL	2.00897e+08	NA	NA	NA	Ku et al. [33]
164	QTL164	9	3.15	8.85	PZE-109092637-PZE-109094331	Internode length	IL	1.37867e+08	363.12	341.205	385.035	Ku et al. [33]
165	QTL165	10	2.7	7.53	PZE-110066732-PZE-110067110	Internode length	IL	123064659	286.55	285.2	287.9	Ku et al. [33]
166	QTL166	2	2.58	6.1	SYN18094-PZE-102037260	Internode length	IL	1.76507e+07	181.68	171.35	192.01	Ku et al. [33]
167	QTL167	3	4.4	11.54	PZE-103110355-PZE-103115618	Internode length	IL	1.72281e+08	396.45	384.905	407.995	Ku et al. [33]
168	QTL168	5	4.13	10.38	PZE-105074181-PZE-105073970	Internode length	IL	80513163	295.9	295	296.8	Ku et al. [33]
169	QTL169	5	3.62	10.93	PZE-105123635-PZE-105128217	Internode length	IL	1.82185e+08	406	400.805	411.195	Ku et al. [33]
170	QTL170	9	3.61	8.86	PZE-109074509-PZE-109079845	Internode length	IL	1.22292e+08	303.8	287.59	320.01	Ku et al. [33]
171	QTL171	1	4.25	7.48	SYN2411-SYN19847	Internode length	IL	2.19904e+08	683.96	668.065	699.855	Ku et al. [33]
172	QTL172	2	3.25	9.27	SYN18094-PZE-102039914	Internode length	IL	1.86516e+07	186.28	171.365	201.195	Ku et al. [33]
173	QTL173	3	5.79	17.45	PZE-103110355-PZE-103115618	Internode length	IL	1.72281e+08	396.45	384.905	407.995	Ku et al. [33]
174	QTL174	5	5.08	14.04	PZE-105074181-PZE-105073970	Internode length	IL	80513163	295.9	295	296.8	Ku et al. [33]
175	QTL175	5	3.29	6.92	PZE-105123635-PZE-105128217	Internode length	IL	1.82185e+08	406	400.805	411.195	Ku et al. [33]
176	QTL176	9	4.58	11.15	PZE-109075481-PZE-109079845	Internode length	IL	122898791	307.54	297.995	317.085	Ku et al. [33]
177	QTL177	2	3.19	8.61	PZE-102047066-PZE-102056295	Internode length	IL	2.94453e+07	245.4	221.685	269.115	Ku et al. [33]
178	QTL178	5	2.99	7.04	PZE-105123635-PZE-105128217	Internode length	IL	1.82185e+08	406	400.805	411.195	Ku et al. [33]
179	QTL179	8	3.94	11.13	PZE-108092173-PZA03698.1	Internode length	IL	152382623	389.4	386.4	392.4	Ku et al. [33]
180	QTL180	9	6.38	16.76	PZE-109078269-PZE-109086475	Internode length	IL	128484401	326.6	308	345.2	Ku et al. [33]
181	QTL181	3	3.54	12.01	PZE-103015388-SYN36244	Internode length	IL	9.07845e+06	120.5	111.995	129.005	Ku et al. [33]
182	QTL182	3	2.85	8.71	PZE-103026528-PZE-103027544	Internode length	IL	1.98385e+07	528.1	512.01	544.19	Ku et al. [33]
183	QTL183	2	3.79	11.34	PZE-102136708-PZE-102137972	Internode length	IL	1.86467e+08	391.3	382.4	400.2	Ku et al. [33]
184	QTL184	2	3.76	14.58	SYN27033-PZAO1991.3	Internode length	IL	218846347	528.55	520.005	537.095	Ku et al. [33]
185	QTL185	6	2.53	8.1	PZA00182.4-PZE-106072609	Internode length	IL	1.20956e+08	229.6	214	245.2	Ku et al. [33]
186	QTL186	2	4.66	14.06	PZE-102136708-PZE-102137972	Internode length	IL	1.86467e+08	391.3	382.4	400.2	Ku et al. [33]
187	QTL187	5	3.7	10.88	PZE-105122012-PZE-105123697	Internode length	IL	1.79855e+08	403.48	400.795	406.165	Ku et al. [33]
188	QTL188	2	7.32	18.36	PZE-102136708-PZE-102137972	Internode length	IL	1.86467e+08	391.3	382.4	400.2	Ku et al. [33]
189	QTL189	2	2.7	6.71	PZE-102165687-PZE-102168198	Internode length	IL	2.08587e+08	473.15	465.605	480.695	Ku et al. [33]
190	QTL190	6	2.82	6.46	PZE-106036132-PZE-106038001	Internode length	IL	8.4437e+07	119.08	116.16	122	Ku et al. [33]
191	QTL191	6	3.92	9.61	PZE-106062631-PZE-106062790	Internode length	IL	113882567	214.41	212.02	216.8	Ku et al. [33]
192	QTL192	2	4.32	13.1	PZE-102136708-PZE-102137972	Internode length	IL	1.86467e+08	391.3	382.4	400.2	Ku et al. [33]
193	QTL193	3	4.05	13.83	PZE-103077185-PZE-103082258	Internode length	IL	128379973	297.58	288.15	307.01	Ku et al. [33]
194	QTL194	4	3.09	10.36	PZE-104099080-PZE-104152506	Internode length	IL	209331652	542	407.19	676.81	Ku et al. [33]
195	QTL195	6	2.64	7.06	PZE-106115356-PZE-106116148	Internode length	IL	1.61707e+08	414	412	416	Ku et al. [33]
196	QTL196	4	4.39	8.33	PZE104023902 - SYN4889	Plant height	PH	33204448	239	215.795	262.205	Luo et al. [34]
197	QTL197	4	6.28	10.11	PZE108041337- PZE 108090114	Plant height	PH	106751454	280	215.79	344.21	Luo et al. [34]
198	QTL198	5	3.19	4.98	PZE104023902 - PZE 104081530	Plant height	PH	9.14941e+07	328	244.19	411.81	Luo et al. [34]
199	QTL199	8	3.67	6.9	PZE105045981 - PZE105128581	Plant height	PH	109854378	296	205.94	386.06	Luo et al. [34]
200	QTL200	8	5.03	7.07	PZE108028588 - PZE108103365	Plant height	PH	92454575	296	198.1	393.9	Luo et al. [34]
201	QTL201	8	4.29	7.75	PZE109064469 - SYN27201	Plant height	PH	1.23602e+08	298	205.705	390.295	Luo et al. [34]
202	QTL202	9	4.56	7.24	PZE108041337 - PZE 108097446	Plant height	PH	109747097	321	257.3	384.7	Luo et al. [34]
203	QTL203	9	5.79	10.74	PZE 109011840 - PZE 109040519	Plant height	PH	3.74745e+07	161	95.595	226.405	Luo et al. [34]
204	QTL204	2	1.9	3.36	bnlg1721-bnlg1045	Ear height	EH	161	477.63	457.225	498.035	Lima et al.[35]
205	QTL205	3	4.32	7.47	dupssr17-umc1659	Ear height	EH	128	534.77	517.955	551.585	Lima et al.[35]
206	QTL206	3	4.65	8.02	umc1528-bnlg1108	Ear height	EH	134	581.5	544.395	618.605	Lima et al.[35]
207	QTL207	4	0.82	1.47	umc1109-umc1738	Ear height	EH	254	699.57	685.555	713.585	Lima et al.[35]
208	QTL208	9	5.19	8.92	bnlg1525-bnlg128	Ear height	EH	119	550.01	519.02	581	Lima et al.[35]
209	QTL209	1	1.16	2.07	bnlg1178-bnlg1953	Plant height	PH	54	147.51	120.715	174.305	Lima et al.[35]
210	QTL210	4	1.6	2.84	bnlg2162-umc1086	Plant height	PH	196	480.94	475.705	486.175	Lima et al.[35]
211	QTL211	5	3.97	6.89	umc1365-bnlg1660	Plant height	PH	9	139.6	98.085	181.115	Lima et al.[35]
212	QTL212	1	10.83	19.41	umc2151-umc1122	Plant height	PH	242.8	618.54	604.625	632.455	Tang et al. [36]
213	QTL213	1	6.9	13.75	umc2151-umc 1122	Plant height	PH	242.8	618.54	604.625	632.455	Tang et al. [36]
214	QTL214	1	4.9	12.35	umc2029-phi011	Plant height	PH	319.5	767.63	747.755	787.505	Tang et al. [36]
215	QTL215	1	3.8	5.27	phi001-bnlg1484	Plant height	PH	107.7	204.3	169.765	238.835	Tang et al. [36]
216	QTL216	1	4.9	9.91	umc2151-umc1122	Plant height	PH	242.8	618.54	604.625	632.455	Tang et al. [36]
217	QTL217	1	8.4	17.52	umc2151-bnlg 1556	Plant height	PH	242.8	618.54	604.625	632.455	Tang et al. [36]
218	QTL218	2	4.15	17.34	umc2372-umc1497	Plant height	PH	106.95	407.83	399.4	416.26	Tang et al. [36]
219	QTL219	2	4.2	14.47	umc2372-umc1497	Plant height	PH	106.95	407.83	399.4	416.26	Tang et al. [36]
220	QTL220	2	4.5	27.36	umc2372-umc1497	Plant height	PH	106.95	407.83	399.4	416.26	Tang et al. [36]
221	QTL221	2	4	15.66	umc1539-umc1497	Plant height	PH	120.35	412.05	407.855	416.245	Tang et al. [36]
222	QTL222	3	4.5	6.77	umc1539-umc1311	Plant height	PH	168.25	384.44	374.07	394.81	Tang et al. [36]
223	QTL223	3	4.5	8.81	umc2127-umc 1539	Plant height	PH	156.6	351.38	328.685	374.075	Tang et al. [36]
224	QTL224	3	7	11.17	umc1539-umc1311	Plant height	PH	168.25	351.38	328.685	374.075	Tang et al. [36]
225	QTL225	3	7.3	10.93	umc2127-umc 1539	Plant height	PH	156.6	384.44	374.07	394.81	Tang et al. [36]
226	QTL226	5	6.1	8.48	phi109188一umc1060	Plant height	PH	124.95	302.77	284.05	321.49	Tang et al. [36]
227	QTL227	5	3.9	7	phi048-bnlg2305	Plant height	PH	234.95	552.3	535.54	569.06	Tang et al. [36]
228	QTL228	5	4.3	5.94	umc1072 -umc 1792	Plant height	PH	257.65	607.5	589.195	625.805	Tang et al. [36]
229	QTL229	5	4.3	5.14	phi109188一umc 1060	Plant height	PH	124.95	302.77	284.05	321.49	Tang et al. [36]
230	QTL230	5	6.1	14.59	bnlg1879-umc 1935	Plant height	PH	105.2	245.07	222.43	267.71	Tang et al. [36]
231	QTL231	5	3.5	5.09	phi10918一umc2373	Plant height	PH	121.8	292.67	280.165	305.175	Tang et al. [36]
232	QTL232	5	5.4	7.32	phi10918一umc2373	Plant height	PH	121.8	292.67	280.165	305.175	Tang et al. [36]
233	QTL233	1	18.48	21.62	umc2151-umc 1122	Plant height	PH	242.8	618.54	604.625	632.455	Tang et al. [36]
234	QTL234	1	10.46	11.66	umc1122一bnlg1556	Plant height	PH	254.25	643.84	632.47	655.21	Tang et al. [36]
235	QTL235	1	4.89	5.94	umc2151-umc 1122	Plant height	PH	242.8	618.54	604.625	632.455	Tang et al. [36]
236	QTL236	1	4.33	4.8	umc1122一bnlg1556	Plant height	PH	254.25	643.84	632.47	655.21	Tang et al. [36]
237	QTL237	1	4.97	4.97	umc2029-bnlg1643	Plant height	PH	310.9	764.09	759.64	768.54	Tang et al. [36]
238	QTL238	1	8.84	8.49	umc1590一umc1035	Plant height	PH	223.75	549.4	517	581.8	Tang et al. [36]
239	QTL239	1	6.27	5.41	umc2151-umc1122	Plant height	PH	242.8	618.54	604.625	632.455	Tang et al. [36]
240	QTL240	1	5.17	6.67	umc2029-bnlg1643	Plant height	PH	310.9	764.09	759.64	768.54	Tang et al. [36]
241	QTL241	1	8.04	8.07	umc2151-umc 1122	Plant height	PH	242.8	618.54	604.625	632.455	Tang et al. [36]
242	QTL242	1	5.01	4.86	umc2029-bnlg1643	Plant height	PH	310.9	764.09	759.64	768.54	Tang et al. [36]
243	QTL243	2	6.01	5.1	nc131一umc1003	Plant height	PH	56.85	334.58	327.68	341.48	Tang et al. [36]
244	QTL244	3	6.02	5.73	umc2127-umc1539	Plant height	PH	156.6	351.38	328.685	374.075	Tang et al. [36]
245	QTL245	3	5.17	5.12	umc2127-umc 1539	Plant height	PH	156.6	351.38	328.685	374.075	Tang et al. [36]
246	QTL246	3	4.87	5.29	umc1539一umc1311	Plant height	PH	168.25	384.44	374.07	394.81	Tang et al. [36]
247	QTL247	3	11.47	9.98	umc2127-umc1539	Plant height	PH	156.6	351.38	328.685	374.075	Tang et al. [36]
248	QTL248	5	8.83	9.42	bnlg278-phi048	Plant height	PH	222.1	513.28	488.41	538.15	Tang et al. [36]
249	QTL249	5	9	9.98	phi048-bnlg1306	Plant height	PH	234.55	551.38	538.15	564.61	Tang et al. [36]
250	QTL250	5	5.2	6	umc1155 -umc 1019	Plant height	PH	202.8	441.62	410.81	472.43	Tang et al. [36]
251	QTL251	5	5.04	6.07	phi048-bnlg1306	Plant height	PH	234.55	551.38	538.15	564.61	Tang et al. [36]
252	QTL252	5	6.48	5.39	phi10918-umc2373	Plant height	PH	121.8	290.53	280.18	300.88	Tang et al. [36]
253	QTL253	5	11.83	11.41	bnlg278-phi048	Plant height	PH	222.1	513.28	488.41	538.15	Tang et al. [36]
254	QTL254	5	9.05	8.55	bnlg278-phi048	Plant height	PH	222.1	513.28	488.41	538.15	Tang et al. [36]
255	QTL255	5	8.9	8.74	phi048-bnlg1306	Plant height	PH	234.55	551.38	538.15	564.61	Tang et al. [36]
256	QTL256	7	6.22	5.77	umc2197-phi116	Plant height	PH	246.25	599.71	587.91	611.51	Tang et al. [36]
257	QTL257	9	4.35	3.5	umc1033一bnlg127	Plant height	PH	3.8	175.3	167.145	183.455	Tang et al. [36]
258	QTL258	1	4.22	8.17	SYN16067-PZE-101169244	Ear height	EH	212121993	NA	NA	NA	Wang et al. [37]
259	QTL259	3	13.05	30	PZE-103026777-PZE-103027895	Ear height	EH	20079913	NA	NA	NA	Wang et al. [37]
260	QTL260	9	4.63	9.05	SH1.4-SYN18843	Ear height	EH	1.23299e+07	96.3	86.795	105.805	Wang et al. [37]
261	QTL261	10	5.51	11.2	PZE-110009497-PZA01451.1	Ear height	EH	8.42458e+06	138.4	131.99	144.81	Wang et al. [37]
262	QTL262	2	3.47	6.45	PZE-102038161- SYN29038	Plant height	PH	19520873	197.8	192	203.6	Zhang et al. [38]
263	QTL263	2	4.26	7.96	PZE-102038161- SYN29038	Plant height	PH	19520873	197.8	192	203.6	Zhang et al. [38]
264	QTL264	2	5.92	11.31	PZE-102056514- ZM012191-1494	Plant height	PH	3.58691e+07	270.66	269.11	272.21	Zhang et al. [38]
265	QTL265	2	3.68	6.97	PZE-102056514- ZM012191-1495	Plant height	PH	3.58691e+07	270.66	269.11	272.21	Zhang et al. [38]
266	QTL266	2	4.23	8.112	PZE-102132131- PZE102134800	Plant height	PH	1.83794e+08	382.72	382.405	383.035	Zhang et al. [38]
267	QTL267	2	5.24	9.25	PZE-102132131- PZE102134801	Plant height	PH	1.83794e+08	382.72	382.405	383.035	Zhang et al. [38]
268	QTL268	2	2.59	4.8	PZE-102169752- PZE102170996	Plant height	PH	213707832	493.4	487.99	498.81	Zhang et al. [38]
269	QTL269	2	2.63	4.81	PZE-102184387- SYN15855	Plant height	PH	228213395	586.4	584.795	588.005	Zhang et al. [38]
270	QTL270	2	3.12	5.01	PZE-102184387- SYN15856	Plant height	PH	228213395	586.4	584.795	588.005	Zhang et al. [38]
271	QTL271	5	3.66	6.93	PZE-105156919- PZE105158393	Plant height	PH	2.05878e+08	NA	NA	NA	Zhang et al. [38]
272	QTL272	5	4.02	7.71	PZE-105156919- PZE105158394	Plant height	PH	2.05878e+08	NA	NA	NA	Zhang et al. [38]
273	QTL273	6	5.37	10.31	PZE-106094294- PZE106098403	Plant height	PH	150882981	326	320	332	Zhang et al. [38]
274	QTL274	8	7.22	14.47	PZE-108064061- SYNGENTA14910	Plant height	PH	116349541	309.1	304.2	314	Zhang et al. [38]
275	QTL275	8	6.35	11.51	PZE-108064061- SYNGENTA14911	Plant height	PH	116349541	309.1	304.2	314	Zhang et al. [38]
276	QTL276	9	6.38	12.14	PZE-109022525- PZE109024455	Plant height	PH	2.37478e+07	195.69	191.69	199.69	Zhang et al. [38]
277	QTL277	9	5.41	10.12	PZE-109022525- PZE109024456	Plant height	PH	2.37478e+07	195.69	191.69	199.69	Zhang et al. [38]
278	QTL278	9	3.97	7.56	PZB02480.2- PZE109071675	Plant height	PH	111885424	272.5	257.41	287.59	Zhang et al. [38]
279	QTL279	2	5.08	9.12	PZE-102054526- SYN34233	Ear height	EH	3.45536e+07	264	256.005	271.995	Zhang et al. [38]
280	QTL280	2	3.04	5.81	PZE-102054526- SYN34234	Ear height	EH	3.45536e+07	264	256.005	271.995	Zhang et al. [38]
281	QTL281	2	3.08	5.75	PZE-102134800- PZE102139383	Ear height	EH	1.86301e+08	383.12	383.04	383.2	Zhang et al. [38]
282	QTL282	2	3.56	6.24	PZE-102134800- PZE102139384	Ear height	EH	1.86301e+08	383.12	383.04	383.2	Zhang et al. [38]
283	QTL283	5	5.45	9.98	PZE-105156970- PZE105158756	Ear height	EH	206166939	NA	NA	NA	Zhang et al. [38]
284	QTL284	5	3.69	7.18	PZE-105156970- PZE105158757	Ear height	EH	206166939	NA	NA	NA	Zhang et al. [38]
285	QTL285	6	3.95	7.6	SYN23640- PZE106112056	Ear height	EH	1.58172e+08	386.16	376.005	396.315	Zhang et al. [38]
286	QTL286	6	4.81	8.56	SYN23640- PZE106112057	Ear height	EH	1.58172e+08	386.16	376.005	396.315	Zhang et al. [38]
287	QTL287	7	3.11	5.93	PZE-107074506- SYN32297	Ear height	EH	131867441	289.3	280.325	298.275	Zhang et al. [38]
288	QTL288	7	5.32	9.54	PZE-107074506- SYN32298	Ear height	EH	131867441	289.3	280.325	298.275	Zhang et al. [38]
289	QTL289	9	3.28	6.28	PZE-109065808- PZE109066235	Ear height	EH	1.08914e+08	262.1	257.59	266.61	Zhang et al. [38]
290	QTL290	9	4.32	7.54	PZE-109065808- PZE109066236	Ear height	EH	1.08914e+08	262.1	257.59	266.61	Zhang et al. [38]
291	QTL291	1	6.54	11	umc1703-umc1590	Plant height	PH	108.8	489.46	461.92	517	Li et a. [39]
292	QTL292	2	4.38	7	dupssr25-phi090	Plant height	PH	195.6	579.65	573.87	585.43	Li et a. [39]
293	QTL293	5	5.76	11	umc2302-umc1800	Plant height	PH	90.4	357.33	321.48	393.18	Li et a. [39]
294	QTL294	1	6.86	12	umc2112-umc1676	Ear height	EH	94.5	420.89	405.055	436.725	Li et a. [39]
295	QTL295	2	3.65	6	umc1525-umc2184	Ear height	EH	227.25	655.2	601.595	708.805	Li et a. [39]
296	QTL296	3	3	5	bnlg1605-umc1489	Ear height	EH	161.5	556.1	544.595	567.605	Li et a. [39]
297	QTL297	5	4.49	9	umc2304-umc1019	Ear height	EH	146.1	495.54	458.34	532.74	Li et a. [39]
298	QTL298	6	2.03	4	phi38920-bnlg1154	Ear height	EH	89.9	312.18	300.36	324	Li et a. [39]
299	QTL299	8	2.18	4	mmc0181-dupssrl 4	Ear height	EH	148.7	512.88	450.73	575.03	Li et a. [39]
300	QTL300	2	5.02	10	umc1776-bnlg1064	Plant height	PH	70.45	207.77	188.445	227.095	Li et a. [39]
301	QTL301	3	6.95	15	bnlg1452-bnlg1505	Plant height	PH	78.95	305.26	261.06	349.46	Li et a. [39]
302	QTL302	9	4.05	6	umc1893-umc1492	Plant height	PH	30.9	194.84	122.3	267.38	Li et a. [39]
303	QTL303	1	6	9	umc1676-bnlg1598	Ear height	EH	105.4	491.41	443.37	539.45	Li et a. [39]
304	QTL304	2	2.6	4	umc1776-bnlg1064	Ear height	EH	70.45	207.77	188.445	227.095	Li et a. [39]
305	QTL305	3	11.38	19	bnlg1452-bnlg1505	Ear height	EH	78.95	305.26	261.06	349.46	Li et a. [39]
306	QTL306	3	2.51	4	umc2081-bnlg1496	Ear height	EH	160.7	694	627.105	760.895	Li et a. [39]
307	QTL307	5	2.43	4	umc1990-umc1482	Ear height	EH	100.15	352.35	320.91	383.79	Li et a. [39]
308	QTL308	5	2.54	3	bnIg2305-umc1225	Ear height	EH	169.75	606.53	571.66	641.4	Li et a. [39]
309	QTL309	6	7.16	10	umc1571-phi031	Ear height	EH	68.35	164.72	96.08	233.36	Li et a. [39]
310	QTL310	9	4.54	7	umc1893-umc1492	Ear height	EH	30.9	194.84	122.3	267.38	Li et a. [39]
311	QTL311	10	3.29	4	umc1995-umc1053	Ear height	EH	90.15	270.53	245.895	295.165	Li et a. [39]
312	QTL312	7	3.46	6.99	umc1936-umc1710	Rind penetrometer resistance	RPR	408	377.58	356.45	398.71	Hou et al. [40]
313	QTL313	1	5.51	9.57	umc1395-umc1297	Rind penetrometer resistance	RPR	448.85	448.85	435.915	461.785	Hou et al. [40]
314	QTL314	1	7.3	14.05	umc1306-mmc0041	Rind penetrometer resistance	RPR	826.665	826.66	817.84	835.48	Hou et al. [40]
315	QTL315	3	4.33	7.08	umc1717a-umc1907	Rind penetrometer resistance	RPR	248.45	248.51	190.925	306.095	Hou et al. [40]
316	QTL316	3	2.62	4.44	umc1951-bnlg1160	Rind penetrometer resistance	RPR	474.05	474.05	456.705	491.395	Hou et al. [40]
317	QTL317	3	4.62	8.01	umc1907-mmc0022	Rind penetrometer resistance	RPR	312.15	312.15	306.095	318.205	Hou et al. [40]
318	QTL318	4	2.68	4.14	umc2061-umc1652	Rind penetrometer resistance	RPR	239.6	NA	NA	NA	Hou et al. [40]
319	QTL319	7	3.14	5.86	umc1710-bnlg339	Rind penetrometer resistance	RPR	377.58	408	405.49	410.51	Hou et al. [40]
320	QTL320	8	3.57	5.65	umc1157-umc1304	Rind penetrometer resistance	RPR	167.3	167.3	145.385	189.215	Hou et al. [40]
321	QTL321	9	4.02	6.8	bnlg1209-umc2121	Rind penetrometer resistance	RPR	294.45	296.72	277.745	315.695	Hou et al. [40]
322	QTL322	10	4.41	8.37	umc2043-umc1930	Rind penetrometer resistance	RPR	329.92	329.92	315.12	344.72	Hou et al. [40]
323	QTL323	1	3.6	7.3	umc1035-umc1122	Plant height	PH	242.45	599.95	581.8	618.1	Yan et al. [41]
324	QTL324	1	3.9	9.3	umc1035-umc1122	Plant height	PH	242.45	599.95	581.8	618.1	Yan et al. [41]
325	QTL325	1	3.7	10	umc1035-umc1122	Plant height	PH	242.45	599.95	581.8	618.1	Yan et al. [41]
326	QTL326	1	5.3	9.2	umc1035-umc1122	Plant height	PH	242.45	599.95	581.8	618.1	Yan et al. [41]
327	QTL327	1	5.2	8.2	umc1035-umc1122	Plant height	PH	242.45	599.95	581.8	618.1	Yan et al. [41]
328	QTL328	1	2.8	10.4	bnlg1643-bnlg1597	Plant height	PH	321.4	813.69	768.53	858.85	Yan et al. [41]
329	QTL329	1	3.5	15.6	bnlg1643-bnlg1597	Plant height	PH	321.4	813.69	768.53	858.85	Yan et al. [41]
330	QTL330	1	3	13.6	bnlg1643-bnlg1597	Plant height	PH	321.4	813.69	768.53	858.85	Yan et al. [41]
331	QTL331	1	3.9	7.1	umc1539-bnlg1047	Plant height	PH	242.45	599.95	581.8	618.1	Yan et al. [41]
332	QTL332	1	6	10.7	umc1540-bnlg1048	Plant height	PH	242.45	599.95	581.8	618.1	Yan et al. [41]
333	QTL333	1	8	13.3	umc1541-bnlg1049	Plant height	PH	242.45	599.95	581.8	618.1	Yan et al. [41]
334	QTL334	1	11.4	17.1	umc1542-bnlg1050	Plant height	PH	242.45	599.95	581.8	618.1	Yan et al. [41]
335	QTL335	1	3.8	6.3	umc1543-bnlg1051	Plant height	PH	321.4	813.69	768.53	858.85	Yan et al. [41]
336	QTL336	1	2.9	8.9	bnl17.18-umc90	Plant height	PH	321.4	813.69	768.53	858.85	Yan et al. [41]
337	QTL337	1	3.3	10.3	bnl17.19-umc91	Plant height	PH	321.4	813.69	768.53	858.85	Yan et al. [41]
338	QTL338	3	2.7	5	bnl17.20-umc92	Plant height	PH	222.4	379.65	362.815	396.485	Yan et al. [41]
339	QTL339	3	6.3	11.6	bnlg1879-bcd207	Plant height	PH	222.4	379.65	362.815	396.485	Yan et al. [41]
340	QTL340	3	5.5	10.1	bnlg1880-bcd208	Plant height	PH	222.4	379.65	362.815	396.485	Yan et al. [41]
341	QTL341	3	5.3	8.3	bnlg1881-bcd209	Plant height	PH	222.4	379.65	362.815	396.485	Yan et al. [41]
342	QTL342	3	5.4	9.1	bnlg1882-bcd210	Plant height	PH	222.4	379.65	362.815	396.485	Yan et al. [41]
343	QTL343	3	4.6	12.3	bnlg1237-umc108	Plant height	PH	222.4	379.65	362.815	396.485	Yan et al. [41]
344	QTL344	3	4.2	8.5	bnlg1238-umc109	Plant height	PH	222.4	379.65	362.815	396.485	Yan et al. [41]
345	QTL345	3	4	8.6	bnlg1239-umc110	Plant height	PH	222.4	379.65	362.815	396.485	Yan et al. [41]
346	QTL346	3	3.9	7.3	bnlg1240-umc111	Plant height	PH	222.4	379.65	362.815	396.485	Yan et al. [41]
347	QTL347	3	5.3	9.2	bnlg1863-umc1460	Plant height	PH	222.4	379.65	362.815	396.485	Yan et al. [41]
348	QTL348	5	3.4	5.3	bnlg1864-umc1461	Plant height	PH	67.9	115.08	106.985	123.175	Yan et al. [41]
349	QTL349	5	4.7	6.8	bnlg1865-umc1462	Plant height	PH	67.9	115.08	106.985	123.175	Yan et al. [41]
350	QTL350	5	5.5	7.5	bnlg1866-umc1463	Plant height	PH	67.9	115.08	106.985	123.175	Yan et al. [41]
351	QTL351	5	3.5	5	phi027-phi065	Plant height	PH	140.55	212.39	189.79	234.99	Yan et al. [41]
352	QTL352	5	4	5.7	phi027-phi065	Plant height	PH	140.55	212.39	189.79	234.99	Yan et al. [41]
353	QTL353	5	6.4	8.9	phi027-phi065	Plant height	PH	140.55	212.39	189.79	234.99	Yan et al. [41]
354	QTL354	5	5.3	8.6	umc1035-umc1122	Plant height	PH	140.55	212.39	189.79	234.99	Yan et al. [41]
355	QTL355	5	2.7	5.4	umc1035-umc1122	Plant height	PH	295.25	510.55	488.225	532.875	Yan et al. [41]
356	QTL356	5	3.7	6.6	umc1035-umc1122	Plant height	PH	295.25	510.55	488.225	532.875	Yan et al. [41]
357	QTL357	5	3.7	6	umc1035-umc1122	Plant height	PH	295.25	510.55	488.225	532.875	Yan et al. [41]
358	QTL358	5	3.4	4.8	bnlg1643-bnlg1597	Plant height	PH	67.9	115.08	106.985	123.175	Yan et al. [41]
359	QTL359	5	3.3	4.9	bnlg1643-bnlg1597	Plant height	PH	140.55	212.39	189.79	234.99	Yan et al. [41]
360	QTL360	5	3.2	15.5	bnlg1643-bnlg1597	Plant height	PH	295.25	510.55	488.225	532.875	Yan et al. [41]
361	QTL361	5	3.2	8.8	umc1539-bnlg1047	Plant height	PH	295.25	510.55	488.225	532.875	Yan et al. [41]
362	QTL362	5	2.6	6.3	umc1540-bnlg1048	Plant height	PH	295.25	510.55	488.225	532.875	Yan et al. [41]
363	QTL363	5	4.5	12.4	umc1541-bnlg1049	Plant height	PH	295.25	510.55	488.225	532.875	Yan et al. [41]
364	QTL364	8	2.6	3.8	umc1542-bnlg1050	Plant height	PH	295.25	NA	NA	NA	Yan et al. [41]
365	QTL365	8	2.8	3.9	umc1543-bnlg1051	Plant height	PH	72	293.69	284.42	302.96	Yan et al. [41]
366	QTL366	8	3	4.5	bnl17.18-umc90	Plant height	PH	72	293.69	284.42	302.96	Yan et al. [41]
367	QTL367	8	3.3	4.6	bnlg1879-bcd207	Plant height	PH	72	293.69	284.42	302.96	Yan et al. [41]
368	QTL368	8	3.4	4.8	bnlg1237-umc108	Plant height	PH	72	293.69	284.42	302.96	Yan et al. [41]
369	QTL369	8	3.2	7.2	bnlg1238-umc109	Plant height	PH	72	293.69	284.42	302.96	Yan et al. [41]
370	QTL370	8	2.4	4.7	bnlg1239-umc110	Plant height	PH	72	293.69	284.42	302.96	Yan et al. [41]
371	QTL371	9	3.1	4.8	bnlg1240-umc111	Plant height	PH	14.15	200.98	183.44	218.52	Yan et al. [41]
372	QTL372	9	4.8	7.2	bnlg1863-umc1460	Plant height	PH	14.15	200.98	183.44	218.52	Yan et al. [41]
373	QTL373	9	5.2	7.8	bnlg1864-umc1461	Plant height	PH	14.15	200.98	183.44	218.52	Yan et al. [41]
374	QTL374	9	4.5	6.1	phi027-phi065	Plant height	PH	14.15	200.98	183.44	218.52	Yan et al. [41]
375	QTL375	1	3.04	6.6	PZE_101169244-PZE_101164570	Rind penetrometer resistance	RPR	46.8	657.94	636.81	679.07	Meng et al. [42]
376	QTL376	1	3.5	9	PZE_101080378-PZE_101085696	Rind penetrometer resistance	RPR	59.4	372.22	352.03	392.41	Meng et al. [42]
377	QTL377	2	7.09	15.7	PZE_102030524-PZE_102039914	Rind penetrometer resistance	RPR	54.2	181.55	160.01	203.09	Meng et al. [42]
378	QTL378	3	4.78	10.3	PZE_103165581-ZM012337_0431	Rind penetrometer resistance	RPR	160	730.8	673.605	787.995	Meng et al. [42]
379	QTL379	5	5.02	10.3	PZA01570.1 -SYN25466	Rind penetrometer resistance	RPR	20.4	82.02	72.045	91.995	Meng et al. [42]
380	QTL380	5	13.5	21.3	umc2298-umc1110	Stem diameter	SD	65.3	309.77	289.68	329.86	Lemmon and Doebley [43]
381	QTL381	5	7.64	11.3	umc2036-bnlg565	Plant height	PH	0	123.32	118.265	128.375	Lemmon and Doebley [43]
382	QTL382	5	2.89	4.1	umc2060-umc2035	Plant height	PH	31.7	206	188.205	223.795	Lemmon and Doebley [43]
383	QTL383	1	4.14	12.5	umc1590-bnlg1556	Plant height	PH	190.38	559.65	488.855	630.445	Zhang et al. [44]
384	QTL384	3	5.55	17.2	bnlg1035-umc1644	Plant height	PH	162.74	377.78	309.14	446.42	Zhang et al. [44]
385	QTL385	4	3.24	8.8	umc1142-umc1854	Plant height	PH	150.49	352.16	285.95	418.37	Zhang et al. [44]
386	QTL386	5	3.71	10.1	umc1155-umc1072	Plant height	PH	192.68	461.41	372.21	550.61	Zhang et al. [44]
387	QTL387	10	3.19	6.4	bnlg1079-umc1077	Plant height	PH	95.65	219.55	158.38	280.72	Zhang et al. [44]
388	QTL388	1	2.95	6.6	umc2112-umc1461	Ear height	EH	94.67	414.78	397.905	431.655	Zhang et al. [44]
389	QTL389	3	4.45	9.9	bnlg1035-umc1644	Ear height	EH	162.74	377.78	309.14	446.42	Zhang et al. [44]
390	QTL390	5	5.52	14.1	umc1155-umc1072	Ear height	EH	192.68	461.41	372.21	550.61	Zhang et al. [44]
391	QTL391	7	3.62	8.1	dupssr9-umc2331	Ear height	EH	145.49	373.95	327.245	420.655	Zhang et al. [44]
392	QTL392	8	5.35	10.7	umc1735-phi121	Ear height	EH	96.44	269.87	250.68	289.06	Zhang et al. [44]
393	QTL393	9	3.99	9.4	umc1267-umc2121	Ear height	EH	113.58	287.74	257.93	317.55	Zhang et al. [44]
394	QTL394	1	5.45314	11.8	bnlg615	Detergent fiber	DF	122	621.88	582.62	661.14	Cardinal et al. [45]
395	QTL395	1	2.96531	6.6	ISU119	Detergent fiber	DF	138	703.61	640.52	766.7	Cardinal et al. [45]
396	QTL396	2	4.52752	9.9	ISU7	Detergent fiber	DF	66	281.48	235.95	327.01	Cardinal et al. [45]
397	QTL397	2	7.10923	15.1	UMC4	Detergent fiber	DF	112	516.44	492.41	540.47	Cardinal et al. [45]
398	QTL398	3	2.77972	6.2	NPI212	Detergent fiber	DF	122	584.93	513.685	656.175	Cardinal et al. [45]
399	QTL399	5	1.90881	4.3	UMC147	Detergent fiber	DF	0	NA	NA	NA	Cardinal et al. [45]
400	QTL400	5	2.87242	6.4	ISU106d	Detergent fiber	DF	58	NA	NA	NA	Cardinal et al. [45]
401	QTL401	5	2.96531	6.6	phi087	Detergent fiber	DF	116	NA	NA	NA	Cardinal et al. [45]
402	QTL402	6	5.94835	12.8	PL1	Detergent fiber	DF	68	296.06	270.5	321.62	Cardinal et al. [45]
403	QTL403	8	5.84886	12.6	BNL9.11	Detergent fiber	DF	26	24.4	-17.385	66.185	Cardinal et al. [45]
404	QTL404	10	3.47983	7.7	NPI232	Detergent fiber	DF	108	234.88	219.24	250.52	Cardinal et al. [45]
405	QTL405	1	12.1478	24.4	bnlg615	Detergent fiber	DF	122	621.88	602.905	640.855	Cardinal et al. [45]
406	QTL406	2	2.59491	5.8	ISU7	Detergent fiber	DF	66	281.48	200.24	362.72	Cardinal et al. [45]
407	QTL407	2	5.01223	10.9	UMC4	Detergent fiber	DF	114	525.34	492.04	558.64	Cardinal et al. [45]
408	QTL408	5	1.54727	3.5	UMC147	Detergent fiber	DF	0	NA	NA	NA	Cardinal et al. [45]
409	QTL409	5	3.3389	7.4	ISU106d	Detergent fiber	DF	58	NA	NA	NA	Cardinal et al. [45]
410	QTL410	5	4.91485	10.7	phi087	Detergent fiber	DF	116	NA	NA	NA	Cardinal et al. [45]
411	QTL411	6	4.7692	10.4	UMC21	Detergent fiber	DF	70	304.09	272.63	335.55	Cardinal et al. [45]
412	QTL412	8	1.77288	4	BNL9.11	Detergent fiber	DF	30	50.23	-81.345	181.805	Cardinal et al. [45]
413	QTL413	8	2.87242	6.4	phi081	Detergent fiber	DF	64	269.78	187.58	351.98	Cardinal et al. [45]
414	QTL414	10	2.77972	6.2	bnlg210	Detergent fiber	DF	72	181.62	162.175	201.065	Cardinal et al. [45]
415	QTL415	10	6.60068	14.1	NPI232	Detergent fiber	DF	106	231.92	223.375	240.465	Cardinal et al. [45]
416	QTL416	1	7.72745	16.3	bnlg615	Lignin	Lig	124	632.1	604.835	659.365	Cardinal et al. [45]
417	QTL417	1	1.99966	4.5	ISU106a	Lignin	Lig	179	913.03	820.205	1005.86	Cardinal et al. [45]
418	QTL418	2	2.82604	6.3	UMC4	Lignin	Lig	110	507.54	449.935	565.145	Cardinal et al. [45]
419	QTL419	3	3.19843	7.1	UMC121a	Lignin	Lig	24	53.96	-8.23	116.15	Cardinal et al. [45]
420	QTL420	3	8.09219	17	dupssr5	Lignin	Lig	62	254.87	227.9	281.84	Cardinal et al. [45]
421	QTL421	4	1.54727	3.5	bnlg589	Lignin	Lig	182	679.81	558.055	801.565	Cardinal et al. [45]
422	QTL422	5	5.25663	11.4	BNL7.43	Lignin	Lig	62	NA	NA	NA	Cardinal et al. [45]
423	QTL423	5	1.54727	3.5	phi087	Lignin	Lig	116	NA	NA	NA	Cardinal et al. [45]
424	QTL424	6	5.061	11	UMC21	Lignin	Lig	70	304.09	274.355	333.825	Cardinal et al. [45]
425	QTL425	8	1.68249	3.8	phi081	Lignin	Lig	64	269.78	131.265	408.295	Cardinal et al. [45]
426	QTL426	8	1.81814	4.1	phi080	Lignin	Lig	156	863.87	735.49	992.25	Cardinal et al. [45]
427	QTL427	10	5.99818	12.9	NPI232	Lignin	Lig	110	237.84	228.49	247.19	Cardinal et al. [45]
428	QTL428	1	3.5	6.4	bnlg149-bnlg1112	Lignin	Lig	56	74.25	42.105	106.395	Barrière et al. [46]
429	QTL429	1	4.6	8.4	blg1178-umc1366a	Lignin	Lig	76	127.22	117.91	136.53	Barrière et al. [46]
430	QTL430	1	5	9.1	bnlg1832-cent1	Lignin	Lig	162	400.24	369.96	430.52	Barrière et al. [46]
431	QTL431	1	3.3	6.2	bnlg1556-phi037	Lignin	Lig	228	671.74	635.5	707.98	Barrière et al. [46]
432	QTL432	2	3.1	5.9	bnlg1017-bnlg1302	Lignin	Lig	14	116.43	91.225	141.635	Barrière et al. [46]
433	QTL433	2	4.6	8.4	umc1042-bnlg1940	Lignin	Lig	182	564.69	523.04	606.34	Barrière et al. [46]
434	QTL434	3	7.5	13.3	umc1425-umc1773	Lignin	Lig	66	232.91	188.73	277.09	Barrière et al. [46]
435	QTL435	5	3.6	6.7	umc1800-bnlg1647	Lignin	Lig	106	417.94	376.29	459.59	Barrière et al. [46]
436	QTL436	7	5	9	bnlg1808-bnlg1070	Lignin	Lig	70	319.83	286.08	353.58	Barrière et al. [46]
437	QTL437	8	4.5	8.2	bnlg1065-umc1638	Lignin	Lig	150	597.95	525.82	670.08	Barrière et al. [46]
438	QTL438	10	9.4	16.5	bnlg2160b-umc1246	Lignin	Lig	50	240.51	227.595	253.425	Barrière et al. [46]
439	QTL439	1	7.3	13	bnlg1832-cent1	Lignin	Lig	170	408.01	374.81	441.21	Barrière et al. [46]
440	QTL440	4	3.2	5.8	dup28-phi093	Lignin	Lig	130	526.52	457.665	595.375	Barrière et al. [46]
441	QTL441	8	3.5	6.4	bnlg1065-umc1638	Lignin	Lig	142	569.09	486.125	652.055	Barrière et al. [46]
442	QTL442	10	7.4	13.2	bnlg2160b-umc1246	Lignin	Lig	52	246.92	230.555	263.285	Barrière et al. [46]
443	QTL443	6	6.1	1.9	NA	Lignin	Lig	149500000	320.6	313.605	327.595	Penning et al. [47]
444	QTL444	6	6.1	2.3	NA	Lignin	Lig	149500000	320.6	313.605	327.595	Penning et al. [47]
445	QTL445	7	6.1	1.6	NA	Lignin	Lig	109000000	226.48	200	252.96	Penning et al. [47]
446	QTL446	7	3.4	1.5	NA	Lignin	Lig	109000000	226.48	200	252.96	Penning et al. [47]
447	QTL447	8	4.1	2.6	NA	Lignin	Lig	135000000	366.52	353.33	379.71	Penning et al. [47]
448	QTL448	8	7.4	3.1	NA	Lignin	Lig	135000000	366.52	353.33	379.71	Penning et al. [47]
449	QTL449	9	5	1.9	NA	Lignin	Lig	13000000	104.93	84.155	125.705	Penning et al. [47]
450	QTL450	9	15	3.6	NA	Lignin	Lig	13000000	104.93	84.155	125.705	Penning et al. [47]
451	QTL451	10	5.6	1.9	NA	Lignin	Lig	69000000	202.44	184.88	220	Penning et al. [47]
452	QTL452	10	12	2.6	NA	Lignin	Lig	69000000	202.44	184.88	220	Penning et al. [47]
453	QTL453	1	8.4	2.2	NA	Soluble sugar content	SSC	230000000	722.1	692.19	752.01	Penning et al. [47]
454	QTL454	2	13	3.3	NA	Soluble sugar content	SSC	177500000	722.1	692.19	752.01	Penning et al. [47]
455	QTL455	4	3.5	1.7	NA	Soluble sugar content	SSC	2850000	387	373.81	400.19	Penning et al. [47]
456	QTL456	1	3.8	1.3	NA	Soluble sugar content	SSC	230000000	387	373.81	400.19	Penning et al. [47]
457	QTL457	2	8.6	2	NA	Soluble sugar content	SSC	177500000	34.56	0.045	69.075	Penning et al. [47]
458	QTL458	4	15	1.8	NA	Soluble sugar content	SSC	2850000	34.56	0.045	69.075	Penning et al. [47]
459	QTL459	8	14	3.5	NA	Soluble sugar content	SSC	28000000	169.1	137.23	200.97	Penning et al. [47]
460	QTL460	8	9	2	NA	Soluble sugar content	SSC	28000000	169.1	137.23	200.97	Penning et al. [47]
461	QTL461	1	3.24	10.8	phi056-bnlg1803	Lignin	Lig	26	NA	NA	NA	Courtial et al. [48]
462	QTL462	1	5.74	18.3	phi056-bnlg1804	Lignin	Lig	32	NA	NA	NA	Courtial et al. [48]
463	QTL463	1	3	10.1	bnlg1331-bnlg1347	Lignin	Lig	250	NA	NA	NA	Courtial et al. [48]
464	QTL464	2	4.54	14.8	bnlg1940-umc1230	Lignin	Lig	196	592.73	581.48	603.98	Courtial et al. [48]
465	QTL465	2	5.36	17.2	umc1230-bnlg1520	Lignin	Lig	198	597.04	582.535	611.545	Courtial et al. [48]
466	QTL466	3	2.33	7.9	cent3-bnlg1505	Lignin	Lig	124	282.89	254.235	311.545	Courtial et al. [48]
467	QTL467	3	2.29	7.7	umc2265-bnlg1449	Lignin	Lig	142	377.06	345.915	408.205	Courtial et al. [48]
468	QTL468	4	2.83	9.5	umc1834-umc1740	Lignin	Lig	158	564.28	558.32	570.24	Courtial et al. [48]
469	QTL469	4	5.79	18.4	umc1834-umc1740	Lignin	Lig	168	594.1	585.145	603.055	Courtial et al. [48]
470	QTL470	4	6.25	19.7	umc1834-umc1740	Lignin	Lig	168	594.1	585.145	603.055	Courtial et al. [48]
471	QTL471	4	8.51	25.9	umc1834-umc1740	Lignin	Lig	168	594.1	588.14	600.06	Courtial et al. [48]
472	QTL472	5	3.9	13.8	umc1225-bnlg389	Lignin	Lig	210	657.8	598.155	717.445	Courtial et al. [48]
473	QTL473	6	2	6.8	bnlg1867-cent6	Lignin	Lig	22	101.04	87.28	114.8	Courtial et al. [48]
474	QTL474	6	2.38	8	bnlg1702-bnlg1732	Lignin	Lig	128	362.57	356.12	369.02	Courtial et al. [48]
475	QTL475	6	13.46	37.7	bnlg1702-bnlg1733	Lignin	Lig	128	362.57	356.12	369.02	Courtial et al. [48]
476	QTL476	6	13.16	37	bnlg1732-bnlg345	Lignin	Lig	130	369.01	362.56	375.46	Courtial et al. [48]
477	QTL477	6	5.08	16.3	bnlg345-umc2165	Lignin	Lig	142	418.38	396.25	440.51	Courtial et al. [48]
478	QTL478	6	4.05	13.3	bnlg345-umc2165	Lignin	Lig	148	444.93	427.23	462.63	Courtial et al. [48]
479	QTL479	7	3.03	10.1	bnlg1805-bnlg2259	Lignin	Lig	190	417.06	371.315	462.805	Courtial et al. [48]
480	QTL480	9	4.48	14.6	cent9-bnlg1209	Lignin	Lig	86	229.5	183.715	275.285	Courtial et al. [48]
481	QTL481	9	5.04	16.2	cent9-bnlg1209	Lignin	Lig	94	260.38	210.205	310.555	Courtial et al. [48]
482	QTL482	5	3.24	9.55	umc1260-umc2115	Detergent fiber	DF	50.2	160.31	105.98	214.64	Wang et al. [49]
483	QTL483	6	6.07	11	phi423796-bnlg1422	Detergent fiber	DF	114.9	89.49	85.94	93.04	Wang et al. [49]
484	QTL484	8	3.73	6.21	umc1562-umc1149	Detergent fiber	DF	120.9	414.27	394.045	434.495	Wang et al. [49]
485	QTL485	10	5.18	9.88	umc2016-umc2180	Detergent fiber	DF	0.01	193.48	174.88	212.08	Wang et al. [49]
486	QTL486	5	3.7	9.74	umc1260-umc2115	Detergent fiber	DF	52.2	165.84	111.51	220.17	Wang et al. [49]
487	QTL487	6	4.61	9.4	phi423796-bnlg1422	Detergent fiber	DF	114.9	89.49	85.94	93.04	Wang et al. [49]
488	QTL488	7	3.32	5.39	umc1301-bnlg1805	Detergent fiber	DF	208.8	432.48	429.03	435.93	Wang et al. [49]
489	QTL489	8	4.06	6.75	umc1562-umc1149	Detergent fiber	DF	120.9	414.27	395.67	432.87	Wang et al. [49]
490	QTL490	10	3.04	5.75	umc2016-umc2180	Detergent fiber	DF	0.01	193.48	174.88	212.08	Wang et al. [49]
491	QTL491	6	4.99	11.58	umc1422-bnlg391	Detergent fiber	DF	128.1	95.81	91.36	100.26	Wang et al. [49]
492	QTL492	10	3.36	8.87	umc2180-bnlg1655	Detergent fiber	DF	13.9	245.65	235.125	256.175	Wang et al. [49]
493	QTL493	6	8.56	20.46	umc1422-bnlg391	Detergent fiber	DF	128.9	96.2	91.75	100.65	Wang et al. [49]
494	QTL494	7	3.25	7.63	bnlg1805-phi328175	Detergent fiber	DF	219.5	448.17	431.745	464.595	Wang et al. [49]
495	QTL495	10	3.15	7.28	umc2180-bnlg1655	Detergent fiber	DF	13.9	245.65	235.125	256.175	Wang et al. [49]
496	QTL496	5	5.5	21.3	umc1002-umc1625	Lignin	Lig	99.2	287.84	273.06	302.62	Hu et al. [50]
497	QTL497	3	4	21.1	phi053-umc1539	Cellulose	Cel	93.9	314.2	289.955	338.445	Hu et al. [50]
498	QTL498	5	4	17.2	umc1002-umc1625	stalk bending strength	SBS	93.2	278.66	260.825	296.495	Hu et al. [50]
499	QTL499	5	4.5	26.1	umc1883-umc1002	stalk bending strength	SBS	83	263.04	246.105	279.975	Hu et al. [50]
500	QTL500	5	4.8	22.4	umc1595-umc1883	stalk bending strength	SBS	65.6	218.24	191.135	245.345	Hu et al. [50]
501	QTL501	1	9.8	31	csu691	Detergent fiber	DF	47.5	153.02	137.005	169.035	Krakowsky et al. [51]
502	QTL502	1	4.6	7	umc58	Detergent fiber	DF	122.5	572.35	510.435	634.265	Krakowsky et al. [51]
503	QTL503	1	5.2	13	umc33a	Detergent fiber	DF	137.5	651.46	616.865	686.055	Krakowsky et al. [51]
504	QTL504	1	2.6	6	isu6	Detergent fiber	DF	177.5	862.41	787.42	937.4	Krakowsky et al. [51]
505	QTL505	2	4.9	13	isu147	Detergent fiber	DF	22.5	87.67	56.035	119.305	Krakowsky et al. [51]
506	QTL506	2	11.7	23	umc34	Detergent fiber	DF	60	243.3	227.03	259.57	Krakowsky et al. [51]
507	QTL507	2	3.7	13	umc4	Detergent fiber	DF	105	512.51	458.845	566.175	Krakowsky et al. [51]
508	QTL508	3	4.8	24	bnlg420	Detergent fiber	DF	65	318.4	292.53	344.27	Krakowsky et al. [51]
509	QTL509	4	2.8	8	umc156	Detergent fiber	DF	67.5	334.99	278.03	391.95	Krakowsky et al. [51]
510	QTL510	4	2.8	8	umc111	Detergent fiber	DF	147.5	750.32	693.325	807.315	Krakowsky et al. [51]
511	QTL511	5	6.1	15	isu92	Detergent fiber	DF	35	158.77	131.76	185.78	Krakowsky et al. [51]
512	QTL512	5	5	8	bnlg609	Detergent fiber	DF	100	480.36	434.005	526.715	Krakowsky et al. [51]
513	QTL513	5	6.3	16	bnlg118	Detergent fiber	DF	132.5	621.55	597.325	645.775	Krakowsky et al. [51]
514	QTL514	6	3.2	9	phi123	Detergent fiber	DF	85	564.2	473.905	654.495	Krakowsky et al. [51]
515	QTL515	7	8	13	dupssr13	Detergent fiber	DF	82.5	499.9	457.895	541.905	Krakowsky et al. [51]
516	QTL516	7	4.3	10	bnl8.44a	Detergent fiber	DF	107.5	575.49	540.525	610.455	Krakowsky et al. [51]
517	QTL517	1	5.2	21	csu691	Detergent fiber	DF	47.5	153.02	129.38	176.66	Krakowsky et al. [51]
518	QTL518	1	3.8	16	umc33a	Detergent fiber	DF	137.5	651.46	623.355	679.565	Krakowsky et al. [51]
519	QTL519	1	5.9	14	isu6	Detergent fiber	DF	177.5	862.41	830.245	894.575	Krakowsky et al. [51]
520	QTL520	2	3.8	13	isu147	Detergent fiber	DF	22.5	87.67	56.035	119.305	Krakowsky et al. [51]
521	QTL521	2	5.5	20	umc34	Detergent fiber	DF	60	243.3	224.58	262.02	Krakowsky et al. [51]
522	QTL522	2	4.8	10	umc4	Detergent fiber	DF	105	512.51	446.045	578.975	Krakowsky et al. [51]
523	QTL523	3	9.8	30	bnlg420	Detergent fiber	DF	65	318.4	297.76	339.04	Krakowsky et al. [51]
524	QTL524	4	4	8	umc156	Detergent fiber	DF	67.5	334.99	278.03	391.95	Krakowsky et al. [51]
525	QTL525	4	3.1	9	umc111	Detergent fiber	DF	147.5	750.32	699.695	800.945	Krakowsky et al. [51]
526	QTL526	5	3.1	5	isu92	Detergent fiber	DF	35	158.77	77.745	239.795	Krakowsky et al. [51]
527	QTL527	5	4.3	8	bnl5.02	Detergent fiber	DF	52.5	241.84	191.195	292.485	Krakowsky et al. [51]
528	QTL528	5	4.2	11	bnlg609	Detergent fiber	DF	100	480.36	446.65	514.07	Krakowsky et al. [51]
529	QTL529	5	5.4	14	bnlg118	Detergent fiber	DF	132.5	621.55	593.815	649.285	Krakowsky et al. [51]
530	QTL530	6	3.9	5	bnl5.47	Detergent fiber	DF	52.5	289.11	184.915	393.305	Krakowsky et al. [51]
531	QTL531	6	4.3	8	phi123	Detergent fiber	DF	85	564.2	462.575	665.825	Krakowsky et al. [51]
532	QTL532	7	10.4	21	dupssr13	Detergent fiber	DF	82.5	499.9	475.575	524.225	Krakowsky et al. [51]
533	QTL533	7	3.4	9	bnl8.44a	Detergent fiber	DF	107.5	575.49	536.645	614.335	Krakowsky et al. [51]
534	QTL534	10	4.1	11	npi105	Detergent fiber	DF	20	NA	NA	NA	Krakowsky et al. [51]
535	QTL535	1	4.7	17	umc33а	Lignin	Lig	137.5	651.46	624.98	677.94	Krakowsky et al. [51]
536	QTL536	2	7.4	14	phi127	Lignin	Lig	97.5	451.16	406.415	495.905	Krakowsky et al. [51]
537	QTL537	3	3	6	php20042	Lignin	Lig	27.5	113.55	64.63	162.47	Krakowsky et al. [51]
538	QTL538	5	5.4	12	bnl5.02	Lignin	Lig	52.5	241.84	208.09	275.59	Krakowsky et al. [51]
539	QTL539	5	3.4	7	bnl7.71	Lignin	Lig	70	324.9	257.24	392.56	Krakowsky et al. [51]
540	QTL540	5	3.5	16	phi128	Lignin	Lig	120	567.25	544.1	590.4	Krakowsky et al. [51]
541	QTL541	6	11.3	17	bnl5.47	Lignin	Lig	52.5	289.11	257.945	320.275	Krakowsky et al. [51]
542	QTL542	6	3.1	6	phi123	Lignin	Lig	85	564.2	433.8	694.6	Krakowsky et al. [51]
543	QTL543	7	3.5	6	umc168	Lignin	Lig	112.5	601.36	537.7	665.02	Krakowsky et al. [51]
544	QTL544	9	2.6	6	bnlg127	Lignin	Lig	40	226.31	148.52	304.1	Krakowsky et al. [51]
545	QTL545	1	4.33	9.2	umc1976-umc1711	Soluble sugar content	SSC	23789616	172.3	160.6	184	Virlouvet et al. [52]
546	QTL546	1	7.26	7.2	umc1976-sfp1	Lignin	Lig	2.32235e+07	166.3	160.595	172.005	Virlouvet et al. [52]
547	QTL547	1	4.46	7.9	umc1976-umc1711	Soluble sugar content	SSC	23789616	172.3	160.6	184	Virlouvet et al. [52]
548	QTL548	1	7.88	13	umc1976-sfp3	Cellulose	Cel	23317349	170.3	160.6	180	Virlouvet et al. [52]
549	QTL549	1	7.21	10.3	hct1-sfp3	Hemicellulose	Hem	2.15655e+07	166.26	152.52	180	Virlouvet et al. [52]
550	QTL550	1	3.98	6.2	mlo2-ocl4	Cellulose	Cel	9.46262e+07	418.14	405.085	431.195	Virlouvet et al. [52]
551	QTL551	1	5.99	5.8	glk38-hagtf4	Lignin	Lig	2.27547e+08	705.44	692.33	718.55	Virlouvet et al. [52]
552	QTL552	1	2.94	4	hb121-myo3	Lignin	Lig	1.72577e+08	580.02	436.04	724	Virlouvet et al. [52]
553	QTL553	2	7.51	7.5	akh2-wrky55	Lignin	Lig	1.81714e+08	381.04	379.04	383.04	Virlouvet et al. [52]
554	QTL554	2	5.24	7.4	wrky55-bhlh169	Lignin	Lig	1.89393e+08	392.72	383.04	402.4	Virlouvet et al. [52]
555	QTL555	2	3.31	4.5	akh2-pmpm2	Hemicellulose	Hem	190854419	415.12	379.035	451.205	Virlouvet et al. [52]
556	QTL556	3	2.42	2.2	lbd17-myb8	Lignin	Lig	81541640	250.74	184	317.48	Virlouvet et al. [52]
557	QTL557	3	3.02	4.1	bnlg1452-drh1	Hemicellulose	Hem	96036872	280.2	190.805	369.595	Virlouvet et al. [52]
558	QTL558	3	3.4	4.7	nactf80-mads41	Lignin	Lig	165006593	370.64	346.08	395.2	Virlouvet et al. [52]
559	QTL559	3	2.64	4.5	nactf80-mads41	Soluble sugar content	SSC	165006593	370.64	346.08	395.2	Virlouvet et al. [52]
560	QTL560	4	4.01	5.6	atg13a-mybr58	Lignin	Lig	1.56235e+08	342.8	333.61	351.99	Virlouvet et al. [52]
561	QTL561	4	7.06	7	thx16-wrky11	Lignin	Lig	157883030	351.12	334.4	367.84	Virlouvet et al. [52]
562	QTL562	5	1.46	1.9	tua4-sdg129	Hemicellulose	Hem	42123654	219.46	133.73	305.19	Virlouvet et al. [52]
563	QTL563	5	3.51	3.3	tab2-myb26	Lignin	Lig	191110124	452.24	437.205	467.275	Virlouvet et al. [52]
564	QTL564	6	4.86	7.7	su4-myb85	Cellulose	Cel	151869097	338.3	314.995	361.605	Virlouvet et al. [52]
565	QTL565	6	9.46	13.9	su4-alf5	Hemicellulose	Hem	1.50377e+08	322.86	315	330.72	Virlouvet et al. [52]
566	QTL566	6	18.83	21.5	mlo8-myb85	Lignin	Lig	1.5312e+08	345.64	329.685	361.595	Virlouvet et al. [52]
567	QTL567	6	6.09	11	hagtf29-myb85	Soluble sugar content	SSC	150670740	334	306.405	361.595	Virlouvet et al. [52]
568	QTL568	6	9.49	14.2	su4-myb85	Lignin	Lig	151869097	338.3	314.995	361.605	Virlouvet et al. [52]
569	QTL569	7	2.32	2.1	ga2ox12-mstr1	Lignin	Lig	1.06193e+06	NA	NA	NA	Virlouvet et al. [52]
570	QTL570	7	2.79	2.6	bzip47-farl10	Lignin	Lig	150648075	365.96	348.005	383.915	Virlouvet et al. [52]
571	QTL571	9	3.76	5.2	glk1-ereb160	Hemicellulose	Hem	6609437	42.95	3.595	82.305	Virlouvet et al. [52]
572	QTL572	9	3.09	4.8	glk1-ereb160	Cellulose	Cel	6609437	42.95	3.595	82.305	Virlouvet et al. [52]
573	QTL573	1	4.4	6	npi282b	Lignin	Lig	816.8	927.9	913.475	942.325	Lorenzana et al. [53]
574	QTL574	2	3.3	5	rz474c	Lignin	Lig	395.4	449.78	435.785	463.775	Lorenzana et al. [53]
575	QTL575	7	3.9	6	npi380	Lignin	Lig	493.4	533.7	525.075	542.325	Lorenzana et al. [53]
576	QTL576	8	3.2	5	umc1483	Lignin	Lig	85.9	83.1	63.03	103.17	Lorenzana et al. [53]
577	QTL577	1	6.7	10	mmp56	Soluble sugar content	SSC	291.6	316.56	312.07	321.05	Lorenzana et al. [53]
578	QTL578	3	4.2	5	umc1027	Soluble sugar content	SSC	348.3	401.2	398.985	403.415	Lorenzana et al. [53]
579	QTL579	3	5.6	8	sho89	Soluble sugar content	SSC	613	NA	NA	NA	Lorenzana et al. [53]
580	QTL580	6	5	6	rz444d	Soluble sugar content	SSC	339	375.8	364	387.6	Lorenzana et al. [53]
581	QTL581	7	6.6	10	umc2092	Soluble sugar content	SSC	208.5	252.9	247.645	258.155	Lorenzana et al. [53]
582	QTL582	9	3.7	4	csu623	Soluble sugar content	SSC	214.8	231.39	221.49	241.29	Lorenzana et al. [53]
583	QTL583	10	3.2	4	umc1483	Soluble sugar content	SSC	67.2	102.61	92.3	112.92	Lorenzana et al. [53]
584	QTL584	1	2.6	3	bnlg1953	Soluble sugar content	SSC	167.7	170	152.655	187.345	Lorenzana et al. [53]
585	QTL585	2	4.9	6	umc1261	Soluble sugar content	SSC	142.4	159.44	144.78	174.1	Lorenzana et al. [53]
586	QTL586	2	3.6	5	umc1079	Soluble sugar content	SSC	327.6	369.3	358.95	379.65	Lorenzana et al. [53]
587	QTL587	3	3.2	4	umc1483	Soluble sugar content	SSC	67.7	69.52	50.705	88.335	Lorenzana et al. [53]
588	QTL588	4	3.6	4	umc1079	Soluble sugar content	SSC	145.6	140.9	132.65	149.15	Lorenzana et al. [53]
589	QTL589	6	5.3	7	rz444d	Soluble sugar content	SSC	339	375.8	365.665	385.935	Lorenzana et al. [53]
590	QTL590	7	2.3	3	psr371b	Soluble sugar content	SSC	160.7	182.8	167.63	197.97	Lorenzana et al. [53]
591	QTL591	8	4.5	6	bnl12.30a	Soluble sugar content	SSC	342.8	385.5	374.915	396.085	Lorenzana et al. [53]
592	QTL592	8	3.1	6	bnlg1823	Soluble sugar content	SSC	435.8	485.26	474.835	495.685	Lorenzana et al. [53]
593	QTL593	1	3.4	5	umc1976	Soluble sugar content	SSC	158.8	161.55	150.83	172.27	Lorenzana et al. [53]
594	QTL594	1	3.9	5	npi380	Soluble sugar content	SSC	646.7	720.3	709.03	731.57	Lorenzana et al. [53]
595	QTL595	7	3.3	5	rz474c	Soluble sugar content	SSC	298.9	345.4	333.995	356.805	Lorenzana et al. [53]
596	QTL596	9	3.5	5	umc1231	Soluble sugar content	SSC	325.9	358.55	343.48	373.62	Lorenzana et al. [53]
597	QTL597	1	2.9	4	bnlg609	Soluble sugar content	SSC	425.3	453.24	444.89	461.59	Lorenzana et al. [53]
598	QTL598	2	3.7	6	csu623	Soluble sugar content	SSC	128.2	143.1	128.105	158.095	Lorenzana et al. [53]
599	QTL599	3	3.2	4	umc1483	Soluble sugar content	SSC	7.3	3.6	-8.55	15.75	Lorenzana et al. [53]
600	QTL600	3	3.2	4	umc1483	Soluble sugar content	SSC	358.3	411.1	397.87	424.33	Lorenzana et al. [53]
601	QTL601	6	3.2	4	umc1483	Soluble sugar content	SSC	340	376.89	363.795	389.985	Lorenzana et al. [53]
602	QTL602	7	2.5	3	asg34a	Soluble sugar content	SSC	121.2	137.97	125.485	150.455	Lorenzana et al. [53]
603	QTL603	7	6.2	9	umc1393	Soluble sugar content	SSC	210.5	254.93	252.265	257.595	Lorenzana et al. [53]
604	QTL604	9	4.2	5	umc1027	Soluble sugar content	SSC	479	510.64	501.78	519.5	Lorenzana et al. [53]
605	QTL605	10	2.5	4	asg34a	Soluble sugar content	SSC	400.8	464.6	449.545	479.655	Lorenzana et al. [53]
606	QTL606	1	4.7	6	mmp23	Soluble sugar content	SSC	259.3	286.41	279.395	293.425	Lorenzana et al. [53]
607	QTL607	1	3.4	5	umc1976	Soluble sugar content	SSC	350.6	386.4	371.66	401.14	Lorenzana et al. [53]
608	QTL608	1	2.4	3	umc1603	Soluble sugar content	SSC	427.7	455.18	432.62	477.74	Lorenzana et al. [53]
609	QTL609	1	3.7	5	csu623	Soluble sugar content	SSC	630.5	700.5	693.835	707.165	Lorenzana et al. [53]
610	QTL610	2	4.5	6	bnl12.30a	Soluble sugar content	SSC	130.9	146.21	132.275	160.145	Lorenzana et al. [53]
611	QTL611	4	5.5	7	bnl15.45	Soluble sugar content	SSC	284.2	292.9	283.725	302.075	Lorenzana et al. [53]
612	QTL612	7	2.5	3	asg34a	Soluble sugar content	SSC	284.9	330.6	318.135	343.065	Lorenzana et al. [53]
613	QTL613	8	2.9	6	bnlg609	Soluble sugar content	SSC	432.8	483.4	473.66	493.14	Lorenzana et al. [53]
614	QTL614	9	3.6	5	umc1079	Soluble sugar content	SSC	204	220.7	209.295	232.105	Lorenzana et al. [53]
615	QTL615	1	4.8	6	ufg74	Lignin	Lig	157.8	160.6	152.915	168.285	Lorenzana et al. [53]
616	QTL616	1	12	18	bnlg2238	Lignin	Lig	302.9	326.7	319.075	334.325	Lorenzana et al. [53]
617	QTL617	1	3.1	4	bnlg1823	Lignin	Lig	904.2	NA	NA	NA	Lorenzana et al. [53]
618	QTL618	2	3.5	4	umc1231	Lignin	Lig	318.5	361.7	354.095	369.305	Lorenzana et al. [53]
619	QTL619	2	2.6	4	bnlg1953	Lignin	Lig	363.6	409.3	390.27	428.33	Lorenzana et al. [53]
620	QTL620	7	3.9	5	npi380	Lignin	Lig	168.2	190.6	178.25	202.95	Lorenzana et al. [53]
621	QTL621	9	2.8	4	asg30c	Lignin	Lig	83.9	92.26	75.325	109.195	Lorenzana et al. [53]
622	QTL622	9	4.6	6	ufg64	Lignin	Lig	313.2	329.3	315.385	343.215	Lorenzana et al. [53]
623	QTL623	1	6.4	6	ufg77	Soluble sugar content	SSC	335	351.16	336.245	366.075	Lorenzana et al. [53]
624	QTL624	2	18.2	22	umc1028	Soluble sugar content	SSC	320.5	363.37	360.31	366.43	Lorenzana et al. [53]
625	QTL625	3	2.4	2	umc1603	Soluble sugar content	SSC	245.9	276.6	261.175	292.025	Lorenzana et al. [53]
626	QTL626	3	3.2	4	umc1483	Soluble sugar content	SSC	430.7	503	490.32	515.68	Lorenzana et al. [53]
627	QTL627	3	4.8	5	ufg74	Soluble sugar content	SSC	612	NA	NA	NA	Lorenzana et al. [53]
628	QTL628	7	4.9	6	umc1261	Soluble sugar content	SSC	209.5	253.92	245.335	262.505	Lorenzana et al. [53]
629	QTL629	7	3.4	3	umc1976	Soluble sugar content	SSC	298.9	345.4	338.875	351.925	Lorenzana et al. [53]
630	QTL630	1	5.9	7	bnlg2277	Soluble sugar content	SSC	309.7	337.06	328.32	345.8	Lorenzana et al. [53]
631	QTL631	2	11.4	16	umc1028	Soluble sugar content	SSC	317.9	361.2	357.985	364.415	Lorenzana et al. [53]
632	QTL632	3	2.4	3	umc1603	Soluble sugar content	SSC	65.7	67.2	47.21	87.19	Lorenzana et al. [53]
633	QTL633	3	4.9	6	umc1261	Soluble sugar content	SSC	279.9	309.5	298.66	320.34	Lorenzana et al. [53]
634	QTL634	4	2.5	3	asg34a	Soluble sugar content	SSC	490.3	524.1	510.145	538.055	Lorenzana et al. [53]
635	QTL635	8	4.8	6	ufg74	Soluble sugar content	SSC	338.9	381.7	370.06	393.34	Lorenzana et al. [53]
636	QTL636	8	4.4	6	npi282b	Soluble sugar content	SSC	451	494.7	486.27	503.13	Lorenzana et al. [53]
637	QTL637	9	3.9	5	npi380	Soluble sugar content	SSC	176.3	190.1	181.985	198.215	Lorenzana et al. [53]
638	QTL638	1	4.3	6	phi069	Soluble sugar content	SSC	647.7	721.9	710.63	733.17	Lorenzana et al. [53]
639	QTL639	2	4.6	7	ufg64	Soluble sugar content	SSC	395.4	449.78	437.685	461.875	Lorenzana et al. [53]
640	QTL640	4	5.1	7	umc2039	Soluble sugar content	SSC	189.4	188.93	185.635	192.225	Lorenzana et al. [53]
641	QTL641	4	2.7	5	umc1330	Soluble sugar content	SSC	204.7	205.71	198.575	212.845	Lorenzana et al. [53]
642	QTL642	6	3.3	4	rz474c	Soluble sugar content	SSC	339	375.8	364.885	386.715	Lorenzana et al. [53]
643	QTL643	7	5.2	7	umc1272	Soluble sugar content	SSC	298.9	345.4	340.99	349.81	Lorenzana et al. [53]
644	QTL644	7	4	5	npi380	Soluble sugar content	SSC	493.4	533.7	522.96	544.44	Lorenzana et al. [53]
645	QTL645	9	2.7	4	umc1330	Soluble sugar content	SSC	325.9	358.55	344.95	372.15	Lorenzana et al. [53]
646	QTL646	1	5.8	27	an1	Soluble sugar content	SSC	932.9	NA	NA	NA	Lorenzana et al. [53]
647	QTL647	2	3	4	isu144a	Soluble sugar content	SSC	142.4	159.44	141.975	176.905	Lorenzana et al. [53]
648	QTL648	3	4.1	5	hac101a	Soluble sugar content	SSC	245.9	276.6	272.56	280.64	Lorenzana et al. [53]
649	QTL649	4	3.5	5	umc1231	Soluble sugar content	SSC	596.1	641.72	630.605	652.835	Lorenzana et al. [53]
650	QTL650	6	3.6	5	umc1079	Soluble sugar content	SSC	340	376.89	363.795	389.985	Lorenzana et al. [53]
651	QTL651	1	3.5	5	umc1231	Soluble sugar content	SSC	352.6	388.25	373.51	402.99	Lorenzana et al. [53]
652	QTL652	2	5.8	8	an1	Soluble sugar content	SSC	130.9	146.21	134.43	157.99	Lorenzana et al. [53]
653	QTL653	3	3.5	5	umc1231	Soluble sugar content	SSC	13.6	11.2	-1.5	23.9	Lorenzana et al. [53]
654	QTL654	4	4.9	6	umc1261	Soluble sugar content	SSC	287.7	297.4	288.735	306.065	Lorenzana et al. [53]
655	QTL655	6	4.2	9	umc1027	Soluble sugar content	SSC	67.8	80.7	72.215	89.185	Lorenzana et al. [53]
656	QTL656	6	6.5	9	mmp160	Soluble sugar content	SSC	80.8	105.12	101.845	108.395	Lorenzana et al. [53]
657	QTL657	6	3.5	5	umc1231	Soluble sugar content	SSC	340	376.89	363.935	389.845	Lorenzana et al. [53]
658	QTL658	9	5.2	7	umc1272	Soluble sugar content	SSC	252.2	268.4	259.95	276.85	Lorenzana et al. [53]
659	QTL659	2	2.8	5.9	umc2032-umc1065	Detergent fiber	DF	34.1	367.15	355.725	378.575	Wei et al. [54]
660	QTL660	3	2.6	6.6	umc1320-bnlg1754	Detergent fiber	DF	250.7	669.13	617.505	720.755	Wei et al. [54]
661	QTL661	7	2.6	5.3	umc1320-bnlg1754	Detergent fiber	DF	146.9	358	347.32	368.68	Wei et al. [54]
662	QTL662	8	3	8.3	bnlg1067-bnlg2082	Detergent fiber	DF	143.9	197.23	192.585	201.875	Wei et al. [54]
663	QTL663	1	4.4	7.1	umc1305-umc1071	Detergent fiber	DF	0.01	NA	NA	NA	Wei et al. [54]
664	QTL664	8	6.4	12.5	bnlg1194-umc1304	Detergent fiber	DF	65.3	39.02	13.56	64.48	Wei et al. [54]
665	QTL665	2	3.1	4.9	umc2032-umc1065	Detergent fiber	DF	32.1	362.53	351.105	373.955	Wei et al. [54]
666	QTL666	4	3.2	6.1	umc2150-bnlg1126	Detergent fiber	DF	41.9	119.89	96.175	143.605	Wei et al. [54]
667	QTL667	6	3.1	4.8	umc2032-umc1065	Detergent fiber	DF	27.6	72.36	68.265	76.455	Wei et al. [54]
668	QTL668	7	3.4	4.8	bnlg339-umc1112	Detergent fiber	DF	136.2	326.65	310.97	342.33	Wei et al. [54]
669	QTL669	8	3.3	5.2	bnlg2082-umc1360	Detergent fiber	DF	157.8	214.87	202.975	226.765	Wei et al. [54]
670	QTL670	2	4.8	10.8	umc2032-umc1065	Detergent fiber	DF	32.1	362.53	351.105	373.955	Wei et al. [54]
671	QTL671	7	5.4	10.5	umc1433-umc1666	Detergent fiber	DF	104.8	234.68	232.035	237.325	Wei et al. [54]
672	QTL672	8	5.4	13.2	umc1433-umc1666	Detergent fiber	DF	48.7	-22.25	-67.645	23.145	Wei et al. [54]
673	QTL673	2	5.1	8.3	umc2032-umc1065	Detergent fiber	DF	32.1	362.53	351.105	373.955	Wei et al. [54]
674	QTL674	7	5.2	7.3	umc1433-umc1666	Detergent fiber	DF	104.8	234.68	232.035	237.325	Wei et al. [54]
675	QTL675	8	4.5	7.7	bnlg1194-umc1304	Detergent fiber	DF	65.3	39.02	13.56	64.48	Wei et al. [54]
676	QTL676	1	7.72	14.1	umc1044~phi109275	Hemicellulose	Hem	61.71	267.82	238.575	297.065	Wei et al. [54]
677	QTL677	1	5.61	9.8	umc1044~phi109275	Hemicellulose	Hem	59.71	260.65	231.405	289.895	Wei et al. [54]
678	QTL678	5	3.7	11.5	umc1389-umc1019	Detergent fiber	DF	37.1	429.36	390.885	467.835	Wei et al. [54]
679	QTL679	9	3.4	8	bnlg339-umc1112	Detergent fiber	DF	141.1	645.58	616.825	674.335	Wei et al. [54]
680	QTL680	1	3.3	9.1	bnlg2082-umc1360	Detergent fiber	DF	19.1	95.03	83.17	106.89	Wei et al. [54]
681	QTL681	5	3.4	9.2	bnlg339-umc1112	Detergent fiber	DF	10	363.77	335.82	391.72	Wei et al. [54]
682	QTL682	5	6.6	14	bnlg1879-umc1389	Detergent fiber	DF	10	363.77	335.82	391.72	Wei et al. [54]
683	QTL683	6	2.5	8	umc1083-umc2316	Detergent fiber	DF	60.1	138.65	118.99	158.31	Wei et al. [54]
684	QTL684	1	4.9	13.5	bnlg1265-bnlg1614	Detergent fiber	DF	19.1	95.03	83.17	106.89	Wei et al. [54]
685	QTL685	4	3.4	9.7	bnlg339-umc1112	Detergent fiber	DF	66.4	389.45	335.235	443.665	Wei et al. [54]
686	QTL686	4	5.09	8.1	umc1964~umc2206	Hemicellulose	Hem	20.01	228.15	185.185	271.115	Wei et al. [54]
687	QTL687	9	4.07	6.8	umc1519~umc1657	Hemicellulose	Hem	67.91	333.23	321.625	344.835	Wei et al. [54]
688	QTL688	4	4.02	7.9	umc1964~umc2206	Hemicellulose	Hem	16.01	211.79	168.825	254.755	Wei et al. [54]
689	QTL689	9	4.01	6.6	umc1519~umc1657	Hemicellulose	Hem	67.91	333.23	321.625	344.835	Wei et al. [54]
690	QTL690	7	4.56	5.9	PZE-107089819-PUT-163a-76010550-3720	Detergent fiber	DF	86.5	377.1	372.005	382.195	Li et al. [55]
691	QTL691	8	4.17	6.4	SYN10430-PZE-108010327	Detergent fiber	DF	53.3	86.48	55.2	117.76	Li et al. [55]
692	QTL692	8	3.71	5.7	SYN10430-PZE-108009277	Lignin	Lig	44.3	83.6	55.2	112	Li et al. [55]
693	QTL693	9	7.04	11.1	PZE-109036560-PZE-109056180	Lignin	Lig	75.1	239.15	226.29	252.01	Li et al. [55]
694	QTL694	2	4.12	6.4	SYN5428-PUT-163a-71763840-3475	Cellulose	Cel	63.7	424.46	417.72	431.2	Li et al. [55]
695	QTL695	2	8.12	11.6	PZE-102139681-PZE-102142740	Cellulose	Cel	71.4	410	402.805	417.195	Li et al. [55]
696	QTL696	4	3.83	5.3	PZE-104024382-SYN8382	Cellulose	Cel	120.9	249.4	226.8	272	Li et al. [55]
697	QTL697	4	3.61	5	PZE-104021665-PZE-104024382	Cellulose	Cel	126	219.4	211.99	226.81	Li et al. [55]
698	QTL698	2	3.36	5.2	SYN7501-PZE-102168198	Detergent fiber	DF	41.2	520.8	512.39	529.21	Li et al. [55]
699	QTL699	2	7.84	11.3	PZE-102145606-PUT-163a-71763840-3475	Detergent fiber	DF	62	426.6	421.995	431.205	Li et al. [55]
700	QTL700	8	4.13	5.5	SYN10430-PZE-108010327	Detergent fiber	DF	47.3	86.48	55.2	117.76	Li et al. [55]
701	QTL701	1	3.1	8.3	bnlg1556	Cellulose	Cel	126	658.6	529.2	788	Barrière et al. [9]
702	QTL702	3	3.4	9.3	bnlg1904	Cellulose	Cel	60	173.45	52.09	294.81	Barrière et al. [9]
703	QTL703	4	6.2	16.1	umc 1963	Cellulose	Cel	74	178.55	67.1	290	Barrière et al. [9]
704	QTL704	8	4.8	13.6	phi119	Cellulose	Cel	14	238.07	83.82	392.32	Barrière et al. [9]
705	QTL705	1	3	8.1	umc1269	Cellulose	Cel	30	106.13	43.84	168.42	Barrière et al. [9]
706	QTL706	1	7	17.9	bnlg1556	Cellulose	Cel	132	684.73	587.04	782.42	Barrière et al. [9]
707	QTL707	3	4.2	11.2	bnlg1505	Cellulose	Cel	100	376.38	161.17	591.59	Barrière et al. [9]
708	QTL708	1	3	8.1	umc1269	Cellulose	Cel	20	74.99	12.7	137.28	Barrière et al. [9]
709	QTL709	1	2.9	7.9	phi037	Cellulose	Cel	138	710.87	615.46	806.28	Barrière et al. [9]
710	QTL710	1	3.1	8.4	bnlg1556	Hemicellulose	Hem	128	667.31	519.96	814.66	Barrière et al. [9]
711	QTL711	1	3.5	9.5	umc1118	Hemicellulose	Hem	216	968.52	923.52	1013.52	Barrière et al. [9]
712	QTL712	4	7.7	19.5	umc 1963	Hemicellulose	Hem	76	197.12	63.33	330.91	Barrière et al. [9]
713	QTL713	8	7.1	19.4	phi119	Hemicellulose	Hem	12	222.64	99.24	346.04	Barrière et al. [9]
714	QTL714	1	4.4	11.6	phi037	Hemicellulose	Hem	142	728.29	611.91	844.67	Barrière et al. [9]
715	QTL715	3	3.8	10.1	bnlg1505	Hemicellulose	Hem	98	360.29	158.14	562.44	Barrière et al. [9]
716	QTL716	1	3.3	8.8	umc1118	Lignin	Lig	216	968.52	917.05	1019.99	Barrière et al. [9]
717	QTL717	2	3.5	9.4	umc1118	Lignin	Lig	48	207.49	177.74	237.24	Barrière et al. [9]
718	QTL718	4	5.5	14.3	umc1963	Lignin	Lig	78	215.69	100.44	330.94	Barrière et al. [9]
719	QTL719	8	5.2	14.7	phi119	Lignin	Lig	14	238.07	83.82	392.32	Barrière et al. [9]
720	QTL720	2	7.7	19.5	umc 1963	Lignin	Lig	72	294.82	151.9	437.74	Barrière et al. [9]
721	QTL721	2	3.1	8.4	bnlg1556	Lignin	Lig	56	222.38	200.04	244.72	Barrière et al. [9]
722	QTL722	2	4.1	11	umc1165	Lignin	Lig	14	109.48	47.43	171.53	Barrière et al. [9]
723	QTL723	2	19.9	43	bnlg381	Lignin	Lig	72	294.82	169.54	420.1	Barrière et al. [9]
724	QTL724	3	6	15.7	umc1746	Lignin	Lig	20	-64.6	-166.91	37.71	Barrière et al. [9]
725	QTL725	3	4.6	12.1	umc2261	Lignin	Lig	74	239.07	162.63	315.51	Barrière et al. [9]
726	QTL726	3	6.7	17.3	phi93225	Lignin	Lig	158	818	724.31	911.69	Barrière et al. [9]
727	QTL727	10	4.6	12.4	umc2261	Lignin	Lig	82	305.77	140.46	471.08	Barrière et al. [9]
728	QTL728	2	3.2	8.5	bnlg381	Lignin	Lig	64	237.26	139.77	334.75	Barrière et al. [9]
729	QTL729	1	4.65	7.12	NA	Stalk bending strength	SBS	120.51	NA	NA	NA	zhang et al. [11]
730	QTL730	1	5.39	8.17	NA	Stalk bending strength	SBS	127.21	541	538	544	zhang et al. [11]
731	QTL731	1	8.1	11.89	NA	Stalk bending strength	SBS	128.91	550.9	544.195	557.605	zhang et al. [11]
732	QTL732	1	2.71	4.33	NA	Stalk bending strength	SBS	137.81	594.6	590.8	598.4	zhang et al. [11]
733	QTL733	1	3.43	5.79	NA	Stalk bending strength	SBS	161.51	691.44	690.595	692.285	zhang et al. [11]
734	QTL734	3	3.52	4.92	NA	Stalk bending strength	SBS	9.91	41.95	29.6	54.3	zhang et al. [11]
735	QTL735	3	3.61	5.37	NA	Stalk bending strength	SBS	92.11	NA	NA	NA	zhang et al. [11]
736	QTL736	3	3.59	5.02	NA	Stalk bending strength	SBS	92.11	NA	NA	NA	zhang et al. [11]
737	QTL737	5	2.64	3.91	NA	Stalk bending strength	SBS	175.31	NA	NA	NA	zhang et al. [11]
738	QTL738	6	2.84	4.52	NA	Stalk bending strength	SBS	22.21	97.78	85.57	109.99	zhang et al. [11]
739	QTL739	7	2.56	3.76	NA	Stalk bending strength	SBS	116.81	452.2	442.4	462	zhang et al. [11]
740	QTL740	7	3.58	5.98	NA	Stalk bending strength	SBS	116.51	NA	NA	NA	zhang et al. [11]
741	QTL741	8	6.29	9.06	NA	Stalk bending strength	SBS	102.61	335	327.59	342.41	zhang et al. [11]
742	QTL742	8	2.66	3.7	NA	Stalk bending strength	SBS	138.41	449.75	444.005	455.495	zhang et al. [11]
743	QTL743	9	2.5	3.97	NA	Stalk bending strength	SBS	4.51	-24.5	-54	5	zhang et al. [11]
744	QTL744	9	4.85	7.88	NA	Stalk bending strength	SBS	34.41	97.14	90.4	103.88	zhang et al. [11]
745	QTL745	9	4.86	8.14	NA	Stalk bending strength	SBS	51.11	163.3	152.99	173.61	zhang et al. [11]
746	QTL746	1	4.43	6.38	NA	Stem diameter	SD	125.21	516.15	503.29	529.01	zhang et al. [11]
747	QTL747	1	4.78	6.89	NA	Stem diameter	SD	125.21	515.97	503.31	528.63	zhang et al. [11]
748	QTL748	3	2.86	3.99	NA	Stem diameter	SD	89.41	NA	NA	NA	zhang et al. [11]
749	QTL749	3	5.54	8.43	NA	Stem diameter	SD	117.21	416.8	410.8	422.8	zhang et al. [11]
750	QTL750	5	3.15	5.05	NA	Stem diameter	SD	93.21	341.32	337.44	345.2	zhang et al. [11]
751	QTL751	6	2.9	5.01	NA	Stem diameter	SD	74.61	246.16	240.71	251.61	zhang et al. [11]
752	QTL752	6	5.97	10.03	NA	Stem diameter	SD	83.61	296.22	295.395	297.045	zhang et al. [11]
753	QTL753	6	3.07	4.56	NA	Stem diameter	SD	83.61	294.2	291.2	297.2	zhang et al. [11]
754	QTL754	7	2.58	3.84	NA	Stem diameter	SD	116.51	NA	NA	NA	zhang et al. [11]
755	QTL755	7	3.43	5.47	NA	Stem diameter	SD	161.51	479.72	464.65	494.79	zhang et al. [11]
756	QTL756	8	2.61	4.25	NA	Stem diameter	SD	95.81	295.15	294.995	295.305	zhang et al. [11]
757	QTL757	8	5.31	8.08	NA	Stem diameter	SD	98.91	314.02	313.845	314.195	zhang et al. [11]
758	QTL758	8	9.01	13.73	NA	Stem diameter	SD	100.91	324.6	323.21	325.99	zhang et al. [11]
759	QTL759	9	5.28	8.66	NA	Stem diameter	SD	47.61	143.4	139.6	147.2	zhang et al. [11]
760	QTL760	10	3.54	5.09	NA	Stem diameter	SD	69.01	354.2	354.005	354.395	zhang et al. [11]
761	QTL761	10	2.61	3.93	NA	Stem diameter	SD	95.81	372.45	368	376.9	zhang et al. [11]
762	QTL762	1	3.62	5.63	NA	Rind penetrometer resistance	RPR	46.21	145.95	143.5	148.4	zhang et al. [11]
763	QTL763	1	5.12	7.8	NA	Rind penetrometer resistance	RPR	46.21	147	145.61	148.39	zhang et al. [11]
764	QTL764	1	5.55	8.73	NA	Rind penetrometer resistance	RPR	49.51	150.8	147.995	153.605	zhang et al. [11]
765	QTL765	1	3.72	5.59	NA	Rind penetrometer resistance	RPR	68.81	208.04	205	211.08	zhang et al. [11]
766	QTL766	1	4.68	7.33	NA	Rind penetrometer resistance	RPR	68.81	NA	NA	NA	zhang et al. [11]
767	QTL767	1	2.86	4.62	NA	Rind penetrometer resistance	RPR	89.41	395.6	392.405	398.795	zhang et al. [11]
768	QTL768	1	3.08	4.74	NA	Rind penetrometer resistance	RPR	116.01	476.3	467.01	485.59	zhang et al. [11]
769	QTL769	1	4.29	6.71	NA	Rind penetrometer resistance	RPR	183.11	807.45	805.295	809.605	zhang et al. [11]
770	QTL770	1	5.18	7.88	NA	Rind penetrometer resistance	RPR	183.11	808.33	807.055	809.605	zhang et al. [11]
771	QTL771	2	5.92	9.75	NA	Rind penetrometer resistance	RPR	135.41	421.6	420.405	422.795	zhang et al. [11]
772	QTL772	2	2.74	4.22	NA	Rind penetrometer resistance	RPR	163.41	496.02	492.04	500	zhang et al. [11]
773	QTL773	5	3.94	6.43	NA	Rind penetrometer resistance	RPR	79.01	288.95	285.5	292.4	zhang et al. [11]
774	QTL774	5	4.44	6.15	NA	Rind penetrometer resistance	RPR	80.81	294.7	292.995	296.405	zhang et al. [11]
775	QTL775	5	2.45	3.54	NA	Rind penetrometer resistance	RPR	80.31	294.7	292.995	296.405	zhang et al. [11]
776	QTL776	5	2.41	3.74	NA	Rind penetrometer resistance	RPR	80.31	295.4	294.01	296.79	zhang et al. [11]
777	QTL777	7	5.01	7.62	NA	Rind penetrometer resistance	RPR	11.51	49.3	43.79	54.81	zhang et al. [11]
778	QTL778	7	3.7	5.71	NA	Rind penetrometer resistance	RPR	17.61	64.8	60	69.6	zhang et al. [11]
779	QTL779	8	5.39	8.46	NA	Rind penetrometer resistance	RPR	127.21	NA	NA	NA	zhang et al. [11]
780	QTL780	8	3.03	4.91	NA	Rind penetrometer resistance	RPR	81.01	210.98	205.96	216	zhang et al. [11]
781	QTL781	8	4.91	7.61	NA	Rind penetrometer resistance	RPR	137.31	447.6	443.995	451.205	zhang et al. [11]
782	QTL782	8	3.57	5.16	NA	Rind penetrometer resistance	RPR	141.41	453.8	451.605	455.995	zhang et al. [11]
783	QTL783	8	3.37	5.03	NA	Rind penetrometer resistance	RPR	141.41	456.2	452.4	460	zhang et al. [11]
784	QTL784	9	2.78	4.47	NA	Rind penetrometer resistance	RPR	95.01	368.52	359.995	377.045	zhang et al. [11]
785	QTL785	1	4.06	7.87	bnlg1025-umc2080	Plant height	PH	197.4	738.84	726.55	751.13	He et al. [56]
786	QTL786	3	4.91	13.77	bnlg1904-phi029	Plant height	PH	38.9	190.73	181.95	199.51	He et al. [56]
787	QTL787	4	3.61	8.67	umc2278-phi072	Plant height	PH	5.3	36.13	26.41	45.85	He et al. [56]
788	QTL788	4	3.4	7.75	umc1276-umc1164	Plant height	PH	23.2	92.29	88.995	95.585	He et al. [56]
789	QTL789	4	3.59	6.96	umc2286-umc2287	Plant height	PH	174.1	592.92	591.45	594.39	He et al. [56]
790	QTL790	5	4.32	18.73	bnlg143-umc2115	Plant height	PH	40.45	141.96	129.065	154.855	He et al. [56]
791	QTL791	6	3.85	8.32	umc1006-umc1257	Plant height	PH	34.4	134.93	128.835	141.025	He et al. [56]
792	QTL792	8	3.67	9.43	umc1765-bnlg666	Plant height	PH	86.7	352.16	335.305	369.015	He et al. [56]
793	QTL793	8	4.45	9.61	umc1141-umc1960	Plant height	PH	129.3	422.72	418.84	426.6	He et al. [56]
794	QTL794	10	3.52	8.22	umc1084-umc1344	Plant height	PH	127.6	466.61	449.775	483.445	He et al. [56]
795	QTL795	1	3.9	8.71	umc1335-bnlg1556	Ear height	EH	173	593.24	572.955	613.525	He et al. [56]
796	QTL796	1	5.62	13.26	bnlg1025-umc2080	Ear height	EH	197.4	738.84	726.55	751.13	He et al. [56]
797	QTL797	3	4.71	11.98	bnlg1904-phi029	Ear height	EH	38.9	190.73	181.95	199.51	He et al. [56]
798	QTL798	4	5.24	13.12	umc2286-umc2287	Ear height	EH	174.1	592.92	591.45	594.39	He et al. [56]
799	QTL799	5	3.93	15.77	bnlg143-umc2115	Ear height	EH	40.45	141.96	129.065	154.855	He et al. [56]
800	QTL800	6	3.52	8.15	umc1006-umc1257	Ear height	EH	34.4	134.93	128.835	141.025	He et al. [56]
801	QTL801	6	3.66	9.66	bnlg1732-umc2162	Ear height	EH	124	394.2	376.56	411.84	He et al. [56]
802	QTL802	6	5.21	15.16	umc1063-bnlg1740	Ear height	EH	151.9	496.59	469.325	523.855	He et al. [56]
803	QTL803	5	4.22	9.12	NA	Rind penetrometer resistance	RPR	140763815	NA	NA	NA	Yu et al. [57]
804	QTL804	5	10.35	16.58	NA	Rind penetrometer resistance	RPR	156589944	330.64	329.68	331.6	Yu et al. [57]
805	QTL805	5	7.66	9.99	NA	Rind penetrometer resistance	RPR	1.58927e+08	NA	NA	NA	Yu et al. [57]
806	QTL806	5	4.14	5.22	NA	Rind penetrometer resistance	RPR	1.78587e+08	398.36	396.32	400.4	Yu et al. [57]
807	QTL807	5	3.59	5.52	NA	Rind penetrometer resistance	RPR	162726783	363.2	319.61	406.79	Yu et al. [57]
808	QTL808	5	4.38	5.53	NA	Rind penetrometer resistance	RPR	199505377	482.2	481.59	482.81	Yu et al. [57]
809	QTL809	6	4.24	9.05	NA	Rind penetrometer resistance	RPR	68423377	NA	NA	NA	Yu et al. [57]
810	QTL810	1	24.56	9.4	NA	Plant height	PH	113976212	436.64	436.07	437.21	Yu et al. [57]
811	QTL811	1	36.96	16.53	NA	Plant height	PH	140400289	450.64	438.88	462.4	Yu et al. [57]
812	QTL812	2	3.97	4.46	NA	Plant height	PH	9.70392e+06	107	94.005	119.995	Yu et al. [57]
813	QTL813	2	5.16	4.32	NA	Plant height	PH	1.93382e+07	197.88	195.35	200.41	Yu et al. [57]
814	QTL814	5	5.39	4.52	NA	Plant height	PH	1.35612e+08	NA	NA	NA	Yu et al. [57]
815	QTL815	5	10.49	9.44	NA	Plant height	PH	165645896	337.05	336.5	337.6	Yu et al. [57]
816	QTL816	5	3.45	3.86	NA	Plant height	PH	1.70588e+06	NA	NA	NA	Yu et al. [57]
817	QTL817	6	5.16	7.94	NA	Plant height	PH	98843135	175.16	105.13	245.19	Yu et al. [57]
818	QTL818	7	4.78	4.04	NA	Plant height	PH	1.32255e+07	132.72	123.43	142.01	Yu et al. [57]
819	QTL819	1	4.88	9.07	NA	Ear height	EH	1.0854e+08	434.8	433.995	435.605	Yu et al. [57]
820	QTL820	2	4.81	5.39	NA	Ear height	EH	1.91579e+08	401.32	400.205	402.435	Yu et al. [57]
821	QTL821	6	7.56	11.33	NA	Ear height	EH	98843135	175.16	105.13	245.19	Yu et al. [57]
822	QTL822	6	3.65	5	NA	Ear height	EH	1.14873e+08	218.4	208.405	228.395	Yu et al. [57]
823	QTL823	10	4.02	4.49	NA	Ear height	EH	1.58606e+07	164.6	155.995	173.205	Yu et al. [57]
824	QTL824	1	3.69	6.29	NA	Rind penetrometer resistance	RPR	4540000	37.78	10.77	64.79	zhao et al. [58]
825	QTL825	1	3.55	6.28	NA	Rind penetrometer resistance	RPR	35300000	219	213.905	224.095	zhao et al. [58]
826	QTL826	1	3.1	5.47	NA	Rind penetrometer resistance	RPR	45110000	265.2	246.265	284.135	zhao et al. [58]
827	QTL827	1	6.57	11.2	NA	Rind penetrometer resistance	RPR	78750000	392.92	367.03	418.81	zhao et al. [58]
828	QTL828	1	4.01	7.37	NA	Rind penetrometer resistance	RPR	253560000	810.8	788.2	833.4	zhao et al. [58]
829	QTL829	2	5.16	9.76	NA	Rind penetrometer resistance	RPR	12650000	141.6	122.61	160.59	zhao et al. [58]
830	QTL830	2	5.32	9.72	NA	Rind penetrometer resistance	RPR	240830000	NA	NA	NA	zhao et al. [58]
831	QTL831	3	3.79	6.33	NA	Rind penetrometer resistance	RPR	203960000	545.12	536.435	553.805	zhao et al. [58]
832	QTL832	3	3.29	6.19	NA	Rind penetrometer resistance	RPR	222850000	732	709.755	754.245	zhao et al. [58]
833	QTL833	4	3.57	6.75	NA	Rind penetrometer resistance	RPR	3840000	47.6	33.645	61.555	zhao et al. [58]
834	QTL834	4	5.67	10.76	NA	Rind penetrometer resistance	RPR	154760000	336	312.305	359.695	zhao et al. [58]
835	QTL835	4	3.66	6.3	NA	Rind penetrometer resistance	RPR	188340000	467.76	451.765	483.755	zhao et al. [58]
836	QTL836	4	6.87	12.03	NA	Rind penetrometer resistance	RPR	210630000	561.68	537.69	585.67	zhao et al. [58]
837	QTL837	5	5.47	9	NA	Rind penetrometer resistance	RPR	6900000	120	98.165	141.835	zhao et al. [58]
838	QTL838	5	6.21	11.88	NA	Rind penetrometer resistance	RPR	10410000	156.9	142.81	170.99	zhao et al. [58]
839	QTL839	6	5.61	10.56	NA	Rind penetrometer resistance	RPR	35640000	81.6	49.555	113.645	zhao et al. [58]
840	QTL840	6	4.94	8.1	NA	Rind penetrometer resistance	RPR	98070000	153.7	131.71	175.69	zhao et al. [58]
841	QTL841	6	6.34	11.6	NA	Rind penetrometer resistance	RPR	169240000	520.8	497.81	543.79	zhao et al. [58]
842	QTL842	7	4.85	8.89	NA	Rind penetrometer resistance	RPR	172470000	511.8	496.65	526.95	zhao et al. [58]
843	QTL843	8	4.9	8.85	NA	Rind penetrometer resistance	RPR	23550000	179.88	167.885	191.875	zhao et al. [58]
844	QTL844	8	4.09	6.81	NA	Rind penetrometer resistance	RPR	113890000	305.2	221.685	388.715	zhao et al. [58]
845	QTL845	9	3.29	6.19	NA	Rind penetrometer resistance	RPR	13710000	109.2	94.165	124.235	zhao et al. [58]
846	QTL846	9	9.41	16.97	NA	Rind penetrometer resistance	RPR	46870000	226.36	203.37	249.35	zhao et al. [58]
847	QTL847	10	6.06	10.4	NA	Rind penetrometer resistance	RPR	5430000	107.99	78.51	137.47	zhao et al. [58]
848	QTL848	10	3.08	5.06	NA	Rind penetrometer resistance	RPR	114250000	266	245.205	286.795	zhao et al. [58]
849	QTL849	9	20.48	5.6	NA	Vascular bundle characteristics	Vb	121150000	300.2	283.99	316.41	Huang et al. [12]
850	QTL850	2	2.65	6.27	NA	stem diameter	SD	140650000	NA	NA	NA	Ye et al. [59]
851	QTL851	3	2.9	7.57	NA	stem diameter	SD	174800000	402.28	398.555	406.005	Ye et al. [59]
852	QTL852	3	5.49	14.95	NA	stem diameter	SD	209650000	582.06	544.995	619.125	Ye et al. [59]
853	QTL853	1	5.98	13.73	NA	stem diameter	SD	282700000	932.88	915.395	950.365	Ye et al. [59]
854	QTL854	3	4.08	9.65	NA	stem diameter	SD	212450000	602.16	585.6	618.72	Ye et al. [59]
855	QTL855	4	2.71	7.25	NA	stem diameter	SD	35900000	251.9	248.605	255.195	Ye et al. [59]
856	QTL856	8	3.88	8.67	NA	stem diameter	SD	167150000	447	410.8	483.2	Ye et al. [59]
857	QTL857	8	3.31	8.96	NA	stem diameter	SD	146850000	385.75	385.495	386.005	Ye et al. [59]
858	QTL858	6	3.15	7.47	NA	Rind penetrometer resistance	RPR	67650000	102.64	99.995	105.285	Ye et al. [59]
859	QTL859	7	3.54	10.17	NA	Rind penetrometer resistance	RPR	48750000	183.25	182.895	183.605	Ye et al. [59]
860	QTL860	3	5.38	16.75	NA	Rind penetrometer resistance	RPR	139450000	316.18	314.81	317.55	Ye et al. [59]
861	QTL861	5	3.41	8.03	NA	Rind penetrometer resistance	RPR	100150000	313.86	312.41	315.31	Ye et al. [59]
862	QTL862	5	2.7	7.05	NA	Rind penetrometer resistance	RPR	202250000	492.7	491.19	494.21	Ye et al. [59]
863	QTL863	2	3.98	6.42	NA	Rind penetrometer resistance	RPR	15590000	NA	NA	NA	Zhang et al. [60]
864	QTL864	4	5.63	9.05	NA	Rind penetrometer resistance	RPR	12990000	136.45	132	140.9	Zhang et al. [60]
865	QTL865	5	4.37	6.77	NA	Rind penetrometer resistance	RPR	67600000	285.63	283.24	288.02	Zhang et al. [60]
866	QTL866	8	4.24	9.39	NA	Rind penetrometer resistance	RPR	148050000	385.88	383.605	388.155	Zhang et al. [60]
867	QTL867	2	2.72	8.36	NA	Vascular bundle characteristics	Vb	23110000	218.8	190.5	247.1	Du Yuxi [61]
868	QTL868	2	2.92	7.84	NA	Vascular bundle characteristics	Vb	4710000	65.7	45.455	85.945	Du Yuxi [61]
869	QTL869	4	4.2	11.64	NA	Vascular bundle characteristics	Vb	236920000	618.1	611.105	625.095	Du Yuxi [61]
870	QTL870	6	2.59	6.59	NA	Vascular bundle characteristics	Vb	162870000	427.64	414.645	440.635	Du Yuxi [61]
871	QTL871	6	2.54	10.35	NA	Vascular bundle characteristics	Vb	162870000	427.64	414.645	440.635	Du Yuxi [61]
872	QTL872	2	3.54	18.3	NA	Vascular bundle characteristics	Vb	184670000	383.04	381.96	384.12	Du Yuxi [61]
873	QTL873	8	3.65	5.18	NA	Vascular bundle characteristics	Vb	146940000	385.76	382.37	389.15	Du Yuxi [61]
874	QTL874	10	2.57	7.22	NA	Vascular bundle characteristics	Vb	106070000	253.4	248.54	258.26	Du Yuxi [61]
875	QTL875	8	4.65	7.95	NA	Vascular bundle characteristics	Vb	143800000	382.96	380.865	385.055	Du Yuxi [61]
876	QTL876	10	3.56	3	NA	Vascular bundle characteristics	Vb	106070000	253.4	248.54	258.26	Du Yuxi [61]
877	QTL877	1	3.8	5.62	NA	Vascular bundle characteristics	Vb	8010000	86.32	73.425	99.215	Du Yuxi [61]
878	QTL878	9	2.66	5.55	NA	Vascular bundle characteristics	Vb	137610000	373.6	370.855	376.345	Du Yuxi [61]
879	QTL879	10	2.74	7.11	NA	Vascular bundle characteristics	Vb	1540000	9	-23.005	41.005	Du Yuxi [61]
880	QTL880	3	2.52	5.86	NA	Vascular bundle characteristics	Vb	198070000	NA	NA	NA	Du Yuxi [61]
881	QTL881	5	3.12	10.85	NA	Vascular bundle characteristics	Vb	211180000	540	526.3	553.7	Du Yuxi [61]
882	QTL882	7	3.06	5.77	NA	Vascular bundle characteristics	Vb	42830000	181	177.65	184.35	Du Yuxi [61]
883	QTL883	8	3.87	11.14	NA	Vascular bundle characteristics	Vb	142250000	379.8	374.84	384.76	Du Yuxi [61]
884	QTL884	1	4.39	10.26	NA	Vascular bundle characteristics	Vb	6870000	70.8	63.96	77.64	Du Yuxi [61]
885	QTL885	5	4.08	4.13	NA	Vascular bundle characteristics	Vb	2470000	54.8	24.245	85.355	Du Yuxi [61]
886	QTL886	7	2.86	11.75	NA	Vascular bundle characteristics	Vb	161320000	408.1	388.5	427.7	Du Yuxi [61]
887	QTL887	1	3.81	5.68	NA	Vascular bundle characteristics	Vb	8510000	90.63	76.225	105.035	Du Yuxi [61]
888	QTL888	6	3	8.76	NA	Vascular bundle characteristics	Vb	8320000	66.4	40.605	92.195	Du Yuxi [61]
889	QTL889	4	3.61	8.23	NA	Vascular bundle characteristics	Vb	233270000	602.2	593.01	611.39	Du Yuxi [61]
