# Supplementary material for: Meta-QTL Analysis and Identification of Candidate Genes Associated with Stalk Lodging in Maize (Zea mays L.)
Source: Curr Issues Mol Biol. 2025 Sep 23;47(10):792. doi: 10.3390/cimb47100792 (PMC12562863; doi:10.3390/cimb47100792)
Supplement: Supplementary file 1 [file cimb-47-00792-s001.zip › Supplementrary data/Table S2.xlsx]

## Sheet: Sheet1
Table S2. Different trait under lodging resistance and corresponding numbers of QTL used for the study
No.	Trait	Trait abbreviation	No. of QTL involved	Category	Abbreviation of trait category
1	plant height	PH	187	stalk morphology	SM
2	ear height	EH	104	stalk morphology	SM
3	internode length	IL	79	stalk morphology	SM
4	stem diameter	SD	30	stalk morphology	SM
5	rind penetrometer resistance	RPR	113	stalk strength	SS
6	stalk bending strength	SBS	20	stalk strength	SS
7	detergent fiber	DF	100	stalk chemical composition	SC
8	cellulose	Cel	18	stalk chemical composition	SC
9	hemicellulose	Hem	18	stalk chemical composition	SC
10	lignin	Lig	110	stalk chemical composition	SC
11	soluble sugar content	SSC	86	stalk chemical composition	SC
12	number of vascular bundle	Vb	12	stalk anatomical structure	SA
13	area of vascular bundle		12	stalk anatomical structure	SA
sum			889
