# Supplementary material for: Meta-QTL Analysis and Identification of Candidate Genes Associated with Stalk Lodging in Maize (Zea mays L.)
Source: Curr Issues Mol Biol. 2025 Sep 23;47(10):792. doi: 10.3390/cimb47100792 (PMC12562863; doi:10.3390/cimb47100792)
Supplement: Supplementary file 1 [file cimb-47-00792-s001.zip › Supplementrary data/Table S3.xlsx]

## Sheet: Sheet1
Table S3. Meta-QTL associated with lodging resistance and number of candidate genes within identified MQTL
No.	MQTL	Chr	Position(cM)	Flanking markers	MQTL interval(cM)	Left physical position (bp)	Right physical position (bp)	No. of original QTLs	Trait associated	Lodging-resistance genes
1	MQTL1.1	1	161.78	ereb120-rdph1	160.835-162.725	21903337	22006881	33	DF,Vb,SSC,RPR,Lig,EH,PH,Cel,Hem	ZmRPH1
2	MQTL1.2	1	316.58	hb130-cdpk16	313.735-319.425	53579645	55043628	14	EH,IL,Hem,SSC,RPR,Lig
3	MQTL1.3	1	434.99	IDP2367-cl33711_2	434.545-435.435	107682051	109413669	20	EH,SSC,RPR,Lig,PH,Cel
4	MQTL1.4	1	538.91	ub2-AY104360	536.52-541.3	190382866	191521006	10	PH,EH,SBS,IL,SD
5	MQTL1.5	1	607.94	umc2236-bzip49	605.47-610.41	200686322	201952222	30	PH,DF,Lig,RPR,EH,SBS
6	MQTL1.6	1	691.97	cadtfr11-pfk2	691.15-692.79	222602363	225031085	21	Cel,DF,Lig,Hem,SSC,IL,SBS
7	MQTL1.7	1	761.84	si707024f02-cl41895_1b	759.4-764.28	238154586	239173068	7	SD,EH,PH
8	MQTL1.8	1	810.3	ufg10-ufg53	810.15-810.45	253268936	253287730	18	PH,DF,Lig,RPR,SD,Hem
9	MQTL2.1	2	189.14	nkd1-nfd102	187.08-191.2	18312495	18572241	23	IL,PH,Lig,RPR,SSC,DF,EH,Vb
10	MQTL2.2	2	270.36	rnrs3-pebp25	269.05-271.67	34130488	36782444	13	Lig,IL,PH,EH,DF
11	MQTL2.3	2	360.07	bx14-mybr4	357.93-362.21	148710174	156346504	10	DF,EH,SSC,PH,Lig
12	MQTL2.4	2	383.1	hir2-arid2	382.14-384.06	181901483	188907951	15	RPR,SSC,IL,EH,Vb,Lig,PH
13	MQTL2.5	2	411.64	bhlh151-bhlh157	410.87-412.41	194057868	194260197	15	Hem,RPR,Lig,SSC,EH,DF,Cel,PH
14	MQTL2.6	2	498.23	sbt2-lbd14	495.45-501.01	213900069	215645366	11	DF,IL,RPR,EH,PH,Lig
15	MQTL2.7	2	588.65	sweet14a-e2f2	588.41-588.89	229754222	230442944	11	RPR,Lig,EH,PH
16	MQTL3.1	3	112.82	gts1-wrky45	108.97-116.67	7812566	8463632	13	SSC,IL,PH,SBS,Lig,EH,Cel
17	MQTL3.2	3	311.18	TIDP3621-zhd21	309.95-312.41	135855205	137590201	24	RPR,PH,EH,SSC,Lig,Cel,IL,Hem
18	MQTL3.3	3	409.7	pza00783-pdk3	409.42-409.98	175917267	176513579	54	Hem,Cel,PH,EH,RPR,SSC,IL,DF,SD,Lig
19	MQTL4.1	4	104.32	mab9-prp3	102.25-106.39	6233384	10514291	16	SSC,RPR,PH,SD,IL,DF,EH
20	MQTL4.2	4	195.9	la1-pgd3	193.155-198.645	19153020	19757563	10	Cel,EH,SSC,PH,Hem,Lig	ZmCLA4
21	MQTL4.3	4	260.61	lug7-phd13	257.74-263.48	37864782	42110394	6	PH,SD,Cel,SSC
22	MQTL4.4	4	357.34	mecs1-cdpk7	353.39-361.29	159348371	160504465	10	DF,PH,RPR,Lig
23	MQTL4.5	4	479.59	c3h50-rcph2	475.775-483.405	188826682	192220628	5	PH,SSC,RPR,Lig
24	MQTL4.6	4	592.25	bzip120-rz476a	591.265-593.235	231582689	235108555	9	IL,PH,Vb,EH,Lig,RPR
25	MQTL4.7	4	639.49	thx11-knox7	635.78-643.2	239807329	240417560	7	Lig,DF,SSC,Vb,RPR
26	MQTL5.1	5	121.43	IDP2389-zmm31	118.735-124.125	6839140	7199073	19	RPR,EH,PH,Vb,DF
27	MQTL5.2	5	296.44	nlp15-mpk14	295.97-296.91	78984402	82149070	32	Hem,PH,RPR,Lig,IL,SBS,DF,SD
28	MQTL5.3	5	335.65	wrky78-bv1	335.195-336.105	162995367	164511896	10	IL,SD,PH,RPR,EH,DF	BV1[ ]
29	MQTL5.4	5	401.65	cbp1-mybr94	400.255-403.045	178414694	179740023	11	EH,IL,RPR,Lig,DF
30	MQTL5.5	5	480.69	pip1b-ggps4	480.66-480.72	198707054	199063027	38	PH,EH,DF,RPR,Vb,IL,Lig
31	MQTL6.1	6	94.4	phd32-IDP293	91.9-96.9	57387932	76726930	14	DF,SSC,Lig,SD,Vb,SBS,RPR,EH	ZmNST3
32	MQTL6.2	6	125.41	pza03069-myb59	122.12-128.7	86007940	91834032	10	PH,IL,RPR,DF,EH
33	MQTL6.3	6	219.67	TIDP2772-gpm555	216.36-222.98	113956790	116369760	5	SD,EH,IL
34	MQTL6.4	6	297.75	umc2141-cl44852_1a	294.64-300.86	138946987	143937625	14	IL,Lig,RPR,PH,Hem,SD,DF,EH	DIL1
35	MQTL6.5	6	370.76	TIDP3268-ubi7	368.49-373.03	155697084	155911076	18	SSC,RPR,Lig,EH,IL
36	MQTL6.6	6	416.67	crt3-cpp4	415.905-417.435	161702211	161971277	16	EH,Lig,DF,RPR,Vb,IL
37	MQTL7.1	7	65.71	myb45-psa6	62.48-68.94	4961661	5388613	7	RPR,IL,PH
38	MQTL7.2	7	183.12	AY106170-AY110473	182.77-183.47	43293292	51776771	6	PH,Vb,Lig,SSC,RPR
39	MQTL7.3	7	244.82	nbcs18-phd30	243.415-246.225	108133164	109156282	13	RPR,EH,Lig,SSC,DF
40	MQTL7.4	7	359.39	srs8-umc56	357.07-361.71	148061214	148353225	12	DF,IL,SSC,RPR,Lig,EH
41	MQTL7.5	7	418.24	umc1251-eif2	416.285-420.195	162638409	163559902	6	Lig,DF,Vb,RPR,SBS
42	MQTL7.6	7	536.65	pdk4-umc2541	533.585-539.715	174141065	175703113	11	PH,SD,Lig,DF,SSC,RPR
43	MQTL8.1	8	61.93	c3h23-umc1483	52.615-71.245	5210822	8631237	10	DF,Lig,EH
44	MQTL8.2	8	198.47	IDP88-parp1	195.74-201.2	26144396	45261408	12	RPR,SD,DF,SSC,EH,Hem,Cel,Lig
45	MQTL8.3	8	295.15	mbd101-rip1	295-295.3	109537444	111652278	16	DF,Lig,EH,PH,SD,RPR
46	MQTL8.4	8	314.01	TIDP3632-umc2735	313.83-314.19	117495296	119776868	3	PH,SD
47	MQTL8.5	8	325.4	sdg105-aas12	324.04-326.76	122873951	124869473	5	PH,SD,SBS
48	MQTL8.6	8	385.72	bnl12.30a-pco114043	385.475-385.965	145769052	148509460	14	EH,SD,IL,Vb,SSC,RPR,Lig,DF
49	MQTL8.7	8	452.59	IDP2402-sacd9	452.325-452.855	170144186	170368457	14	SD,SSC,SBS,RPR,PH,IL,Lig,EH
50	MQTL9.1	9	123.25	umc2219-iaa41	120.335-126.165	14625656	15994740	10	EH,Lig,RPR,SBS,SD,Hem
51	MQTL9.2	9	191.03	baf1-umc1634	188.81-193.25	21786350	23323957	20	PH,SBS,SSC,IL,EH,RPR,Lig	ZmNST4
52	MQTL9.3	9	211.24	TIDP2896-polm3	206.19-216.29	26672469	28457275	2	PH,SSC,RPR,Lig	DWARF3
53	MQTL9.4	9	231.21	phd27-ltp2	224.2-238.22	37242832	97905084	3	RPR,SSC,Lig
54	MQTL9.5	9	256.31	bzip60-rpo2	254.98-257.64	103268035	107935828	9	Lig,EH,PH,IL,SSC,RPR
55	MQTL9.6	9	303.38	pza03470-umc1120	296.865-309.895	117367859	123542793	6	EH,RPR,IL,Vb
56	MQTL9.7	9	342.27	IDP300-mmp41	340.815-343.725	134014122	135608671	11	PH,EH,IL,Hem,Lig,SSC
57	MQTL9.8	9	372.63	pco138567b-bzip77	370.07-375.19	136326165	137917737	5	SSC,IL,RPR,Vb	PHYB2
58	MQTL9.9	9	530.02	pzb00221-csu1005	522.45-537.59	149613002	152167685	5	EH,RPR,DF,SSC
59	MQTL10.1	10	121.9	bzip67-umc2749	116.81-126.99	5649486	7346042	6	RPR,Vb,EH,SSC,SD
60	MQTL10.2	10	182.23	bcd1072b(hsp70)-ca5p5	177.865-186.595	22238725	58449354	10	DF,EH,PH,RPR,Lig
61	MQTL10.3	10	228.4	c3h24-mybr9	225.27-231.53	84135184	89276263	4	EH,DF,Lig	BHLH117
62	MQTL10.4	10	251.51	yuc2-pdi11	250.29-252.73	99217386	105804404	14	PH,Lig,IL,EH,DF,Vb,RPR	ZmYUC2
63	MQTL10.5	10	286.98	umc1697-grf2	285.805-288.155	122835505	124148744	2	IL
64	MQTL10.6	10	314.07	ctb1-mybr68	311.795-316.345	128400712	130741408	2	IL,RPR
65	MQTL10.7	10	354.2	cdpk4-bhlh134	354-354.4	136174872	136886894	1	SD
66	MQTL10.8	10	372.44	umc1477-mmp71	367.99-376.89	137333892	139205090	1	SD
67	MQTL10.9	10	445.19	AY111500-pme8	436.18-454.2	143968635	145494737	3	IL,PH,SSC
