# Supplementary material for: Meta-QTL Analysis and Identification of Candidate Genes Associated with Stalk Lodging in Maize (Zea mays L.)
Source: Curr Issues Mol Biol. 2025 Sep 23;47(10):792. doi: 10.3390/cimb47100792 (PMC12562863; doi:10.3390/cimb47100792)
Supplement: Supplementary file 1 [file cimb-47-00792-s001.zip › Supplementrary data/Table S4.xlsx]

## Sheet: Sheet1
Table S4. Summary of GWAS used for the present study
No.	References	Population	No. of MTAs	Population size	Traits	Marker type
1	Wang et al.[69]	AM368	112	368	DF	SNP
2	Peiffer et al.[70]	NAM	500	4692	RPR	SNP
3	Li et al.[71]	AM368	64	368	Lig,Cel,Hem	SNP
4	Maldonado et al.[72]	inbred lines	2	183	PH,EH	SNP
5	Mazaheri et al.[73]	WiDiv	14	453	PH,SD	SNP
6	Zhang et al.[74]	inbred lines	605	257	SBS,SD,RPR	SNP
7	Guan Honghui [75]	natural population	37	248	RPR,Cel,SD,IL,SBS,Lig	SNP
8	zhao et al.[58]	ROAM	120	1948	RPR	SNP
9	Xie Liuyong [76]	natural population	178	301	RPR,SBS,Hem,Cel	SNP
