# Supplementary material for: Meta-QTL Analysis and Identification of Candidate Genes Associated with Stalk Lodging in Maize (Zea mays L.)
Source: Curr Issues Mol Biol. 2025 Sep 23;47(10):792. doi: 10.3390/cimb47100792 (PMC12562863; doi:10.3390/cimb47100792)
Supplement: Supplementary file 1 [file cimb-47-00792-s001.zip › Supplementrary data/Table S5.xlsx]

## Sheet: Sheet1
Table S5. No. of coincidence of MTA within MQTL
No.	MQTL	Chr	Left physical positon (bp)	Right physical position (bp)	MTA/SNP name	Physical Position of SNPs (bp)	Reference
1	MQTL1.4	1	190382866	191521006	1_190828260	190828260	Guan Honghui [75]
2	MQTL1.4	1	190382866	191521006	chr1.S_191089782	191089782	Li et al.[71]
3	MQTL1.4	1	190382866	191521006	rs1_191586515	191586515	Mazaheri et al.[73]
4	MQTL1.4	1	190382866	191521006	SYN6428	191858706	Zhang et al.[74]
5	MQTL2.1	2	18312495	18572241	chr2.S_18351185	18351185	Li et al.[71]
6	MQTL2.1	2	18312495	18572241	chr2.S_18351185	18351185	Li et al.[71]
7	MQTL2.2	2	34130488	36782444	PZE-102057025	35320045	Zhang et al.[74]
8	MQTL2.2	2	34130488	36782444	chr2.S_36327005	36327005	zhao et al.[58]
9	MQTL2.3	2	148710174	156346504	PZE-102114042	150014734	Zhang et al.[74]
10	MQTL2.3	2	148710174	156346504	SYN38970	152236024	Zhang et al.[74]
11	MQTL2.3	2	148710174	156346504	PZE-102116880	156180325	Xie Liuyong [76]
12	MQTL2.4	2	181901483	188907951	PZE-102131796	182174755	Zhang et al.[74]
13	MQTL2.4	2	181901483	188907951	PZE-102132592	183190461	Zhang et al.[74]
14	MQTL2.4	2	181901483	188907951	PZE-102140170	188360287	Zhang et al.[74]
15	MQTL3.1	3	7812566	8463632	S3_7278010	7278010	Peiffer et al.[70]
16	MQTL3.1	3	7812566	8463632	PZE-103014981	8121277	Zhang et al.[74]
17	MQTL4.1	4	6233384	10514291	PZE-104008503	5823602	Zhang et al.[74]
18	MQTL4.1	4	6233384	10514291	PZE-104011716	10188719	Xie Liuyong [76]
19	MQTL4.4	4	159348371	160504465	PZE-104082522	160245997	zhao et al.[58]
20	MQTL4.5	4	188826682	192220628	PZE-104114085	189390693	Zhang et al.[74]
21	MQTL4.5	4	188826682	192220628	PZE-104114640	190111437	Zhang et al.[74]
22	MQTL4.6	4	231582689	235108555	chr4.S_233598039	233598039	zhao et al.[58]
23	MQTL4.6	4	231582689	235108555	chr4.S_234359748	234359748	zhao et al.[58]
24	MQTL5.1	5	6839140	7258833	S5_7249897	7249897	Peiffer et al.[70]
25	MQTL5.1	5	6839140	7258833	SYN28833	7442888	Zhang et al.[74]
26	MQTL5.1	5	6839140	7258833	PZE-105017291	7596336	Xie Liuyong [76]
27	MQTL5.2	5	78984402	82149070	PZE-105073368	79157554	Zhang et al.[74]
28	MQTL5.2	5	78984402	82149070	chr5.S_79867527	79867527	Wang et al.[69]
29	MQTL5.2	5	78984402	82149070	S5_82423184	82423184	Peiffer et al.[70]
30	MQTL5.2	5	78984402	82149070	PZE-105074812	82423625	Zhang et al.[74]
31	MQTL5.2	5	78984402	82149070	PZE-105074894	82442776	Zhang et al.[74]
32	MQTL5.2	5	78984402	82149070	S5_82445340	82445340	Peiffer et al.[70]
33	MQTL5.4	5	178414694	179740023	S5_178038142	178038142	Peiffer et al.[70]
34	MQTL5.4	5	178414694	179740023	S5_178038146	178038146	Peiffer et al.[70]
35	MQTL5.4	5	178414694	179740023	S5_179024690	179024690	Peiffer et al.[70]
36	MQTL5.4	5	178414694	179740023	S5_179024691	179024691	Peiffer et al.[70]
37	MQTL5.4	5	178414694	179740023	S5_179024692	179024692	Peiffer et al.[70]
38	MQTL5.4	5	178414694	179740023	PZE-105122012	179270149	Wang et al.[69]
39	MQTL6.1	6	57387932	76726930	SYN21998	60973648	Li et al.[71]
40	MQTL6.1	6	57387932	76726930	SYN3684	62879125	Zhang et al.[74]
41	MQTL6.1	6	57387932	76726930	S6_68207704	68207704	Peiffer et al.[70]
42	MQTL6.1	6	57387932	76726930	PZE-106028811	68766721	Zhang et al.[74]
43	MQTL6.1	6	57387932	76726930	PZE-106029802	70293307	Zhang et al.[74]
44	MQTL6.1	6	57387932	76726930	PZE-106031428	73534131	Zhang et al.[74]
45	MQTL6.1	6	57387932	76726930	S6_74462121	74462121	Peiffer et al.[70]
46	MQTL6.1	6	57387932	76726930	chr6.S_75518233	75518233	Wang et al.[69]
47	MQTL6.1	6	57387932	76726930	SYN34941	75745860	Zhang et al.[74]
48	MQTL6.1	6	57387932	76726930	SYN34941	75745860	Zhang et al.[74]
49	MQTL6.1	6	57387932	76726930	PZE-106032873	76166802	Zhang et al.[74]
50	MQTL6.1	6	57387932	76726930	PZE-106032873	76166802	Zhang et al.[74]
51	MQTL6.1	6	57387932	76726930	PZE-106032910	76236112	Zhang et al.[74]
52	MQTL6.1	6	57387932	76726930	chr6.S_61207139	61207139	zhao et al.[58]
53	MQTL6.1	6	57387932	76726930	PZE-106026913	65975821	zhao et al.[58]
54	MQTL6.1	6	57387932	76726930	chr6.S_66088194	66088194	zhao et al.[58]
55	MQTL6.1	6	57387932	76726930	PZE-106027700	69037393	zhao et al.[58]
56	MQTL6.2	6	86007940	91834032	PZE-106037845	86138690	Zhang et al.[74]
57	MQTL6.3	6	113956790	116369760	PZE-106062991	114178476	Zhang et al.[74]
58	MQTL6.4	6	138946987	143937625	PZE-106082357	139590976	Zhang et al.[74]
59	MQTL6.4	6	138946987	143937625	chr6.S_141413297	141413297	Li et al.[71]
60	MQTL6.4	6	138946987	143937625	SYN5335	143859317	Zhang et al.[74]
61	MQTL6.5	6	155697084	155911076	S6_152884157	152884157	Peiffer et al.[70]
62	MQTL6.5	6	155697084	155911076	PZA01462.1	155588944	Xie Liuyong [76]
63	MQTL6.5	6	155697084	155911076	chr6.S_155653352	155653352	Wang et al.[69]
64	MQTL6.5	6	155697084	155911076	chr6.S_155653406	155653406	Wang et al.[69]
65	MQTL6.5	6	155697084	155911076	chr6.S_155653406	155653406	Wang et al.[69]
66	MQTL6.5	6	155697084	155911076	chr6.S_155653406	155653406	Li et al.[71]
67	MQTL6.5	6	155697084	155911076	chr6.S_155711568	155711568	zhao et al.[58]
68	MQTL6.6	6	161702211	161971277	S6_162019177	162019177	Peiffer et al.[70]
69	MQTL7.1	7	4961661	5388613	S7_4826725	4826725	Peiffer et al.[70]
70	MQTL7.1	7	4961661	5388613	PZE-107006973	4868825	Xie Liuyong [76]
71	MQTL7.1	7	4961661	5388613	SYN4773	5095600	Zhang et al.[74]
72	MQTL7.1	7	4961661	5388613	PZE-107008696	5521419	Xie Liuyong [76]
73	MQTL7.1	7	4961661	5388613	PZE-107008453	5557139	Xie Liuyong [76]
74	MQTL7.1	7	4961661	5388613	PZE-107008894	5773319	Zhang et al.[74]
75	MQTL7.5	7	162638409	163559902	S7_162711864	162711864	Peiffer et al.[70]
76	MQTL7.5	7	162638409	163559902	S7_162711916	162711916	Peiffer et al.[70]
77	MQTL7.5	7	162638409	163559902	S7_162711942	162711942	Peiffer et al.[70]
78	MQTL7.5	7	162638409	163559902	S7_162718138	162718138	Peiffer et al.[70]
79	MQTL7.5	7	162638409	163559902	S7_162766528	162766528	Peiffer et al.[70]
80	MQTL7.5	7	162638409	163559902	SYN22850	163967925	Zhang et al.[74]
81	MQTL7.6	7	174141065	175703113	S7_174029455	174029455	Peiffer et al.[70]
82	MQTL7.6	7	174141065	175703113	S7_174359089	174359089	Peiffer et al.[70]
83	MQTL7.6	7	174141065	175703113	S7_174359130	174359130	Peiffer et al.[70]
84	MQTL7.6	7	174141065	175703113	SYN34663	174360530	Zhang et al.[74]
85	MQTL7.6	7	174141065	175703113	S7_174364718	174364718	Peiffer et al.[70]
86	MQTL7.6	7	174141065	175703113	S7_174364724	174364724	Peiffer et al.[70]
87	MQTL7.6	7	174141065	175703113	SYN24967	174760911	Zhang et al.[74]
88	MQTL7.6	7	174141065	175703113	7_174789069	174789069	Guan Honghui [75]
89	MQTL7.6	7	174141065	175703113	7_174847439	174847439	Guan Honghui [75]
90	MQTL7.6	7	174141065	175703113	chr7.S_173953639	173953639	zhao et al.[58]
91	MQTL7.6	7	174141065	175703113	chr7.S_173954146	173954146	zhao et al.[58]
92	MQTL8.1	8	5210822	8631237	PZE-108007879	8103152	Zhang et al.[74]
93	MQTL8.1	8	5210822	8631237	PZE-108007891	8104284	Zhang et al.[74]
94	MQTL8.1	8	5210822	8631237	SYN18172	8857398	Zhang et al.[74]
95	MQTL8.2	8	26144396	45261408	PZE-108026687	26072854	Zhang et al.[74]
96	MQTL8.2	8	26144396	45261408	PZE-108029255	27116887	Zhang et al.[74]
97	MQTL8.2	8	26144396	45261408	PUT-163a-16921014-1052	27657732	Xie Liuyong [76]
98	MQTL8.2	8	26144396	45261408	SYN18812	27657732	Xie Liuyong [76]
99	MQTL8.2	8	26144396	45261408	SYN18814	27672269	Xie Liuyong [76]
100	MQTL8.2	8	26144396	45261408	PZE-108027099	27804417	Xie Liuyong [76]
101	MQTL8.2	8	26144396	45261408	PZE-108030869	34703140	Zhang et al.[74]
102	MQTL8.2	8	26144396	45261408	PZE-108032553	38134557	Zhang et al.[74]
103	MQTL8.2	8	26144396	45261408	PZE-108033707	40792869	Xie Liuyong [76]
104	MQTL8.2	8	26144396	45261408	PZE-108033708	40792909	Xie Liuyong [76]
105	MQTL8.2	8	26144396	45261408	PZE-108038981	45441770	Zhang et al.[74]
106	MQTL8.3	8	109537444	111652278	PZE-108061507	110182811	Zhang et al.[74]
107	MQTL8.4	8	117495296	119776868	PZE-108067060	118787645	Zhang et al.[74]
108	MQTL8.4	8	117495296	119776868	PZE-108067573	119255879	Zhang et al.[74]
109	MQTL8.6	8	145769052	148509460	rs8_145826594	145826594	Mazaheri et al.[73]
110	MQTL8.6	8	145769052	148509460	PZE-108089807	146835142	Zhang et al.[74]
111	MQTL8.6	8	145769052	148509460	8_147055401	147055401	Guan Honghui [75]
112	MQTL8.6	8	145769052	148509460	S8_148198806	148198806	Peiffer et al.[70]
113	MQTL8.6	8	145769052	148509460	S8_148198818	148198818	Peiffer et al.[70]
114	MQTL8.6	8	145769052	148509460	S8_148482545	148482545	Peiffer et al.[70]
115	MQTL8.6	8	145769052	148509460	S8_148482662	148482662	Peiffer et al.[70]
116	MQTL8.6	8	145769052	148509460	S8_148484310	148484310	Peiffer et al.[70]
117	MQTL8.7	8	170144186	170368457	PZE-108124414	170135604	Zhang et al.[74]
118	MQTL9.1	9	14625656	15994740	ZM013671-0591	14548856	Zhang et al.[74]
119	MQTL9.1	9	14625656	15994740	rs9_15314439	15314439	Mazaheri et al.[73]
120	MQTL9.1	9	14625656	15994740	PZE-109015492	15589518	Zhang et al.[74]
121	MQTL9.1	9	14625656	15994740	PUT-163a-16926106-1130	15989249	Xie Liuyong [76]
122	MQTL9.2	9	21786350	23323957	S9_21919753	21919753	Peiffer et al.[70]
123	MQTL9.2	9	21786350	23323957	PZE-109022267	22480651	Zhang et al.[74]
124	MQTL9.2	9	21786350	23323957	chr9.S_21987503	21987503	zhao et al.[58]
125	MQTL9.2	9	21786350	23323957	chr9.S_22516299	22516299	zhao et al.[58]
126	MQTL9.3	9	26672469	28457275	S9_26711812	26711812	Peiffer et al.[70]
127	MQTL9.3	9	26672469	28457275	chr9.S_26892512	26892512	zhao et al.[58]
128	MQTL9.4	9	37242832	97905084	PZE-109035823	47043846	Zhang et al.[74]
129	MQTL9.4	9	37242832	97905084	chr9.S_65522135	65522135	Li et al.[71]
130	MQTL9.4	9	37242832	97905084	PZE-109042494	69176207	Zhang et al.[74]
131	MQTL9.4	9	37242832	97905084	PZE-109043959	75539729	Xie Liuyong [76]
132	MQTL9.4	9	37242832	97905084	S9_78207792	78207792	Peiffer et al.[70]
133	MQTL9.4	9	37242832	97905084	PZE-109051619	89333090	Zhang et al.[74]
134	MQTL9.4	9	37242832	97905084	S9_92109521	92109521	Peiffer et al.[70]
135	MQTL9.4	9	37242832	97905084	S9_94013047	94013047	Peiffer et al.[70]
136	MQTL9.4	9	37242832	97905084	S9_94179362	94179362	Peiffer et al.[70]
137	MQTL9.4	9	37242832	97905084	S9_94179518	94179518	Peiffer et al.[70]
138	MQTL9.4	9	37242832	97905084	S9_94571939	94571939	Peiffer et al.[70]
139	MQTL9.4	9	37242832	97905084	S9_95538682	95538682	Peiffer et al.[70]
140	MQTL9.4	9	37242832	97905084	S9_95538685	95538685	Peiffer et al.[70]
141	MQTL9.4	9	37242832	97905084	chr9.S_96077045	96077045	Wang et al.[69]
142	MQTL9.4	9	37242832	97905084	chr9.S_96077310	96077310	Wang et al.[69]
143	MQTL9.4	9	37242832	97905084	chr9.S_96077539	96077539	Wang et al.[69]
144	MQTL9.4	9	37242832	97905084	chr9.S_96077542	96077542	Wang et al.[69]
145	MQTL9.4	9	37242832	97905084	chr9.S_96077662	96077662	Wang et al.[69]
146	MQTL9.4	9	37242832	97905084	chr9.S_96077716	96077716	Wang et al.[69]
147	MQTL9.4	9	37242832	97905084	chr9.S_96077744	96077744	Wang et al.[69]
148	MQTL9.4	9	37242832	97905084	chr9.S_96077879	96077879	Wang et al.[69]
149	MQTL9.4	9	37242832	97905084	chr9.S_ 96077879	96077879	Li et al.[71]
150	MQTL9.4	9	37242832	97905084	S9_97197215	97197215	Peiffer et al.[70]
151	MQTL9.4	9	37242832	97905084	S9_97251132	97251132	Peiffer et al.[70]
152	MQTL9.4	9	37242832	97905084	S9_97253410	97253410	Peiffer et al.[70]
153	MQTL9.4	9	37242832	97905084	chr9.S_47490537	47490537	zhao et al.[58]
154	MQTL9.4	9	37242832	97905084	chr9.S_48529480	48529480	zhao et al.[58]
155	MQTL9.4	9	37242832	97905084	chr9.S_61601639	61601639	zhao et al.[58]
156	MQTL9.4	9	37242832	97905084	chr9.S_73246375	73246375	zhao et al.[58]
157	MQTL9.4	9	37242832	97905084	chr9.S_76267798	76267798	zhao et al.[58]
158	MQTL9.4	9	37242832	97905084	chr9.S_76866605	76866605	zhao et al.[58]
159	MQTL9.4	9	37242832	97905084	chr9.S_80615840	80615840	zhao et al.[58]
160	MQTL9.4	9	37242832	97905084	chr9.S_82889359	82889359	zhao et al.[58]
161	MQTL9.4	9	37242832	97905084	chr9.S_84919716	84919716	zhao et al.[58]
162	MQTL9.4	9	37242832	97905084	chr9.S_90721853	90721853	zhao et al.[58]
163	MQTL9.4	9	37242832	97905084	chr9.S_93789840	93789840	zhao et al.[58]
164	MQTL9.5	9	103268035	107935828	chr9.S_103073452	103073452	zhao et al.[58]
165	MQTL9.6	9	117367859	123542793	PZE-109073536	118862807	Zhang et al.[74]
166	MQTL9.6	9	117367859	123542793	PZE-109073618	118940679	Zhang et al.[74]
167	MQTL9.6	9	117367859	123542793	rs9_119248765	119248765	Mazaheri et al.[73]
168	MQTL9.6	9	117367859	123542793	SYNGENTA4225	119965102	Xie Liuyong [76]
169	MQTL9.6	9	117367859	123542793	PZE-109075481	122564708	Xie Liuyong [76]
170	MQTL9.7	9	134014122	135608671	PZE-109084770	133699738	Zhang et al.[74]
171	MQTL9.7	9	134014122	135608671	PZE-109085244	133918835	Zhang et al.[74]
172	MQTL9.7	9	134014122	135608671	PZE-109085537	134246313	Zhang et al.[74]
173	MQTL9.7	9	134014122	135608671	PZE-109086476	135152250	Zhang et al.[74]
174	MQTL9.7	9	134014122	135608671	PZA03670.1	135267973	Zhang et al.[74]
175	MQTL9.8	9	136326165	137917737	PZE-109087625	136180207	Zhang et al.[74]
176	MQTL9.8	9	136326165	137917737	PZE-109089111	137259210	Zhang et al.[74]
177	MQTL9.9	9	149613002	152176225	S9_149529695	149529695	Peiffer et al.[70]
178	MQTL9.9	9	149613002	152176225	PZE-109109768	150711967	Xie Liuyong [76]
179	MQTL9.9	9	149613002	152176225	S9_150947049	150947049	Peiffer et al.[70]
180	MQTL9.9	9	149613002	152176225	S9_151302911	151302911	Peiffer et al.[70]
181	MQTL9.9	9	149613002	152176225	S9_151305315	151305315	Peiffer et al.[70]
182	MQTL9.9	9	149613002	152176225	S9_151726924	151726924	Peiffer et al.[70]
183	MQTL9.9	9	149613002	152176225	S9_151732656	151732656	Peiffer et al.[70]
184	MQTL9.9	9	149613002	152176225	PZE-109113375	151991508	Xie Liuyong [76]
185	MQTL9.9	9	149613002	152176225	PZE-109113507	152031453	Xie Liuyong [76]
186	MQTL10.1	10	5649486	7346042	chr10.S_6373492	6373492	Li et al.[71]
187	MQTL10.1	10	5649486	7346042	PZE-110008899	6595868	Xie Liuyong [76]
188	MQTL10.2	10	22238725	58449354	S10_30192313	30192313	Peiffer et al.[70]
189	MQTL10.2	10	22238725	58449354	S10_31492490	31492490	Peiffer et al.[70]
190	MQTL10.2	10	22238725	58449354	S10_31492491	31492491	Peiffer et al.[70]
191	MQTL10.2	10	22238725	58449354	S10_31492517	31492517	Peiffer et al.[70]
192	MQTL10.2	10	22238725	58449354	S10_31492519	31492519	Peiffer et al.[70]
193	MQTL10.2	10	22238725	58449354	S10_32837394	32837394	Peiffer et al.[70]
194	MQTL10.2	10	22238725	58449354	S10_35922063	35922063	Peiffer et al.[70]
195	MQTL10.2	10	22238725	58449354	S10_37094169	37094169	Peiffer et al.[70]
196	MQTL10.2	10	22238725	58449354	S10_37628951	37628951	Peiffer et al.[70]
197	MQTL10.2	10	22238725	58449354	S10_38475148	38475148	Peiffer et al.[70]
198	MQTL10.2	10	22238725	58449354	S10_53192801	53192801	Peiffer et al.[70]
199	MQTL10.2	10	22238725	58449354	PZE-110024962	55103966	Zhang et al.[74]
200	MQTL10.3	10	84135184	89276263	PZE-110047457	88617031	Zhang et al.[74]
201	MQTL10.4	10	99217386	105804404	SYN18583	99368025	Zhang et al.[74]
202	MQTL10.4	10	99217386	105804404	PZE-110052835	99541793	Xie Liuyong [76]
203	MQTL10.4	10	99217386	105804404	SYN18081	99563933	Xie Liuyong [76]
204	MQTL10.4	10	99217386	105804404	PZE-110053171	99960870	Zhang et al.[74]
205	MQTL10.4	10	99217386	105804404	PZE-110053215	100044450	Xie Liuyong [76]
206	MQTL10.4	10	99217386	105804404	SYN18673	100088935	Xie Liuyong [76]
207	MQTL10.4	10	99217386	105804404	PZE-110053264	100095070	Zhang et al.[74]
208	MQTL10.5	10	122835505	124148744	S10_123686041	123686041	Peiffer et al.[70]
209	MQTL10.5	10	122835505	124148744	S10_123811159	123811159	Peiffer et al.[70]
210	MQTL10.6	10	128400712	130741408	S10_129705865	129705865	Peiffer et al.[70]
211	MQTL10.6	10	128400712	130741408	S10_130077631	130077631	Peiffer et al.[70]
212	MQTL10.7	10	136174872	136886894	S10_135687042	135687042	Peiffer et al.[70]
213	MQTL10.7	10	136174872	136886894	S10_135801503	135801503	Peiffer et al.[70]
214	MQTL10.7	10	136174872	136886894	S10_137164609	137164609	Peiffer et al.[70]
215	MQTL10.7	10	136174872	136886894	PZE-110085688	137282081	Zhang et al.[74]
216	MQTL10.8	10	137333892	139205090	S10_139315319	139315319	Peiffer et al.[70]
217	MQTL10.8	10	137333892	139205090	chr10.S_139673577	139673577	zhao et al.[58]
