# Supplementary material for: Meta-QTL Analysis and Identification of Candidate Genes Associated with Stalk Lodging in Maize (Zea mays L.)
Source: Curr Issues Mol Biol. 2025 Sep 23;47(10):792. doi: 10.3390/cimb47100792 (PMC12562863; doi:10.3390/cimb47100792)
Supplement: Supplementary file 1 [file cimb-47-00792-s001.zip › Supplementrary data/Table S6.xlsx]

## Sheet: Sheet1 
Table S6. The 40 maize candidate genes within MQTL and the relevant rice orthology gene related to lodging resistance
No.	Candidate gene ID	Associated MQTL	Associated traits in MQTL	Chr	Left physical position (bp)	Right physical position (bp)	Description in maize	Gene ID of orthologous in rice	Gene name	The phenotypic characteristic of orthologous in rice	Description in rice
1	Zm00001d029011	MQTL1.2	EH,IL,Hem,SSC,RPR,Lig	1	53579645	55043628	cellulase7	LOC_Os03g21210	OsGLU1	plant height	endo-1,4-β-D-glucanase gene
2	Zm00001d031451	MQTL1.4	PH,EH,SBS,IL,SD	1	190382866	191521006	unbranched2	LOC_Os08g39890	IPA1	plant height,lodging resistance,root length	squamosa promoter binding protein-like 14
3	Zm00001d032346	MQTL1.6	Cel,DF,Lig,Hem,SSC,IL,SBS	1	222602363	225031085	hairpin-induced3	LOC_Os08g28730	Osfc24	internode length,stalk strength	UDP-glucose epimerase
4	Zm00001d032806	MQTL1.7	SD,EH,PH	1	238154586	239173068	Pectate lyase	LOC_Os10g31910	DEL1	internode length	pectate lyase (PEL) precursor
5	Zm00001d005775	MQTL2.4	RPR,SSC,IL,EH,Vb,Lig,PH	2	181901483	188907951	cellulose synthase activity	LOC_Os01g54620	OsCesA4	plant height,stalk strength,cellulose,lignin	cellulose synthase catalytic subunit genes 4
6	Zm00001d007395	MQTL2.7	RPR,Lig,EH,PH	2	229754222	230442944	auxin amido synthetase3	LOC_Os11g32520	TLD1	internode length,stem diameter	indole-3-acetic acid-amido synthetase
7	Zm00001d006702	MQTL2.6	DF,IL,RPR,EH,PH,Lig	2	213900069	215645366	WRKY-transcription factor 116	LOC_Os07g39480	OsWRKY78	internode length	WRKY transcription factor 78
8	Zm00001d004957	MQTL2.3	DF,EH,SSC,PH,Lig	2	148710174	156346504	cytochrome P450	LOC_Os11g04710	OsCPD1	internode length	cytochrome P450
9	Zm00001d049722	MQTL4.3	PH,SD,Cel,SSC	4	37864782	42110394	invertase inhibitor2	LOC_Os08g01670	OsPMEI28	internode length,stem diameter	pectin methylesterase inhibitor28
10	Zm00001d052494	MQTL4.5	PH,SSC,RPR,Lig	4	188826682	192220628	Pyruvate kinase	LOC_Os11g05110	OsPK1	internode length,soluble sugar content	cytosolic pyruvate kinase
11	Zm00001d052475	MQTL4.5	PH,SSC,RPR,Lig	4	188826682	192220628	cytochrome P450 37	LOC_Os11g04710	OsCPD1	internode length	cytochrome P450
12	Zm00001d049678	MQTL4.3	PH,SD,Cel,SSC	4	37864782	42110394	NAC-transcription factor 115	LOC_Os08g02300	NAC29	lignin	NAC Transcription Factor
13	Zm00001d016486	MQTL5.3	IL,SD,PH,RPR,EH,DF	5	162995367	164511896	Inositol polyphosphate 5-phosphatase	LOC_Os02g27620	D50	plant height	inositol polyphosphate 5-phosphatase
14	Zm00001d015211	MQTL5.2	Hem,PH,RPR,Lig,IL,SBS,DF,SD	5	78984402	82149070	G-protein gamma subunit1	LOC_Os02g04520	RGG2	internode length	heterotrimeric G protein γ subunit
15	Zm00001d019670	MQTL7.2	PH,Vb,Lig,SSC,RPR	7	43293292	51776771	microtubule binding	LOC_Os09g02650	BC12	plant height,stalk strength	dual-targeting kinesin-4 protein
16	Zm00001d021296	MQTL7.4	DF,IL,SSC,RPR,Lig,EH	7	148061214	148353225	MYB-transcription factor 152	LOC_Os09g36250	OsMYB42/85	internode length,lignin	R2R3-MYB transcription factor 85
17	Zm00001d022274	MQTL7.6	PH,SD,Lig,DF,SSC,RPR	7	174141065	175703113	pyruvate orthophosphate dikinase	LOC_Os01g12890	DS1	internode length	EMF1-like protein
18	Zm00001d010697	MQTL8.5	PH,SD,SBS	8	122873951	124869473	auxin amido synthetase12	LOC_Os11g32520	TLD1	internode length,stem diameter	indole-3-acetic acid-amido synthetase
19	Zm00001d008406	MQTL8.1	DF,Lig,EH	8	5210822	8631237	kinase activity	LOC_Os01g01620	dnl-4	internode length	dwarf and narrow leaf4
20	Zm00001d009057	MQTL8.2	RPR,SD,DF,SSC,EH,Hem,Cel,Lig	8	26144396	45261408	polygalacturonase49	LOC_Os01g19170	PSL1	plant height	cell wall‐localised polygalacturonase
21	Zm00001d009167	MQTL8.2	RPR,SD,DF,SSC,EH,Hem,Cel,Lig	8	26144396	45261408	polygalacturonase51	LOC_Os01g19170	PSL1	plant height	cell wall‐localised polygalacturonase
22	Zm00001d046005	MQTL9.4	RPR,SSC,Lig	9	37242832	97905084	xylan α-1,3-arabinofuranosyl-transferase2	LOC_Os03g37010	OsXAT3	soluble sugar content	xylan arabinosyl-transferase
23	Zm00001d045463	MQTL9.2	PH,SBS,SSC,IL,EH,RPR,Lig	9	21786350	23323957	NAC-transcription factor 86	LOC_Os06g04090	OsSWN1	internode length,lignin	NAC Transcription Factor
24	Zm00001d047538	MQTL9.7	PH,EH,IL,Hem,Lig,SSC	9	134014122	135608671	cellulase5	LOC_Os03g21210	OsGLU1	plant height	endo-1,4-β-D-glucanase gene
25	Zm00001d048146	MQTL9.9	EH,RPR,DF,SSC	9	149613002	152167685	strigolactone esterase	LOC_Os03g10620	D88	plant height,cell wall thickness	strigolactone receptor
26	Zm00001d047533	MQTL9.7	PH,EH,IL,Hem,Lig,SSC	9	134014122	135608671	feronia-like receptor1	LOC_Os03g21540	FLR1	internode length	FERONIA-like receptor gene
27	Zm00001d048099	MQTL9.9	EH,RPR,DF,SSC	9	149613002	152167685	beta-glucosidase26	LOC_Os03g11420	Os3BGlu6	plant height	β-Glucosidase
28	Zm00001d046751	MQTL9.5	Lig,EH,PH,IL,SSC,RPR	9	103268035	107935828	bZIP-transcription factor 70	LOC_Os06g41100	OsbZIP49	internode length	bZIP transcription factor
29	Zm00001d046438	MQTL9.4	RPR,SSC,Lig	9	37242832	97905084	argonaute101	LOC_Os06g39640	OsPNH1	plant height	rice PINHEAD/ZWILLE gene
30	Zm00001d046422	MQTL9.4	RPR,SSC,Lig	9	37242832	97905084	brassinosteroid catabolism2	LOC_Os06g39880	CYP734A4	plant height,internode length	cytochrome P450 monooxygenase
31	Zm00001d047081	MQTL9.6	EH,RPR,IL,Vb	9	117367859	123542793	C2C2-GATA-transcription factor 28	LOC_Os10g40810	OsGATA7	plant height	GATA factor
32	Zm00001d046112	MQTL9.4	RPR,SSC,Lig	9	37242832	97905084	spermine synthase1	LOC_Os06g33710	OsSPMS1	internode length,stem diameter	spermine synthase 1
33	Zm00001d023897	MQTL10.2	DF,EH,PH,RPR,Lig	10	22238725	58449354	vernalization response	LOC_Os12g34850	OsVIL2	internode length,stem diameter	chromatin interacting factor
34	Zm00001d025764	MQTL10.6	IL,RPR	10	128400712	130741408	endo-1,4-β-d-glucanase	LOC_Os04g41970	RT	cellulose,root length,soluble sugar content	endo-1,4-β-D-glucanase
35	Zm00001d026111	MQTL10.8	SD	10	137333892	139205090	argonaute1b	LOC_Os04g47870	OsAGO1b	plant height	argonaute protein
36	Zm00001d026063	MQTL10.8	SD	10	137333892	139205090	protein kinase activity	LOC_Os04g48760	XIAO	internode length	LRR kinase
37	Zm00001d026397	MQTL10.9	IL,PH,SSC	10	143968635	145494737	RNA binding	LOC_Os04g54440	DHT1	internode length	dwarf and high tillering1; intron splicing factor
38	Zm00001d024187	MQTL10.2	DF,EH,PH,RPR,Lig	10	22238725	58449354	Protein SUPPRESSOR OF MAX2 1	LOC_Os08g15230	OsSMAX1	plant height	SMAX1-Like (SMXL) gene
39	Zm00001d023810	MQTL10.2	DF,EH,PH,RPR,Lig	10	22238725	58449354	cellulose synthase-like D1	LOC_Os12g36890	DNL1	plant height	cellulose synthase-like D4
40	Zm00001d025580	MQTL10.5	IL	10	122835505	124148744	somatic embryogenesis receptor-like kinase1	LOC_Os04g38480	OsSERK2	plant height	somatic embryogenesis receptor kinase (SERK) protein
