# Supplementary material for: Meta-QTL Analysis and Identification of Candidate Genes Associated with Stalk Lodging in Maize (Zea mays L.)
Source: Curr Issues Mol Biol. 2025 Sep 23;47(10):792. doi: 10.3390/cimb47100792 (PMC12562863; doi:10.3390/cimb47100792)
Supplement: Supplementary file 1 [file cimb-47-00792-s001.zip › Supplementrary data/Table S7.xlsx]

## Sheet: Sheet1 
Table S7. The putative candidate genes identified by the core MQTL regions and maize-rice orthologous genes
No.	MQTL	Chr	Gene start (bp)	Gene end (bp)	Gene ID	Tissue(max.FPKM observed)	Confidence Classification
1	MQTL1.1	chr1	21903337	21911942	Zm00001d028066	0	2
2	MQTL1.1	chr1	21912082	21912324	Zm00001d028067	NA	1
3	MQTL1.1	chr1	21936312	21937568	Zm00001d028068	0	2
4	MQTL1.1	chr1	21938116	21942087	Zm00001d028069	0	2
5	MQTL1.1	chr1	21975168	21977063	Zm00001d028070	0	2
6	MQTL1.1	chr1	21979236	21982123	Zm00001d028071	B73_20DAP_Endosperm(33.9）	2
7	MQTL1.1	chr1	21983106	21985275	Zm00001d028072	B73_R1_Anthers(4.6）	2
8	MQTL1.1	chr1	21990180	22006881	Zm00001d028073	B73_V18_Meiotic_tassel(22.5）	2
9	MQTL1.1	chr1	21992568	21992809	Zm00001d022690	NA	1
10	MQTL1.1	chr1	21993988	21994518	Zm00001d022691	NA	1
11	MQTL1.2	chr1	54822256	54826599	Zm00001d029011	B73_16DAP_Embryo(8.8）	2
12	MQTL1.4	chr1	190382866	190386589	Zm00001d031451	B73_V9_Fourth_elongated_internode(7.5）	2
13	MQTL1.4	chr1	190964811	190978369	Zm00001d031459	B73_V18_Immature_cob(21.1）	2
14	MQTL1.4	chr1	190459577	190459650	Zm00001d031452	NA	1
15	MQTL1.4	chr1	190556791	190558314	Zm00001d031453	B73_6DAP_Whole_seed(7.2）	2
16	MQTL1.4	chr1	190620808	190621461	Zm00001d022884	NA	1
17	MQTL1.4	chr1	190649919	190653721	Zm00001d031454	B73_16DAP_Embryo(5.7）	2
18	MQTL1.4	chr1	190793372	190793926	Zm00001d031455	B73_V9_Fourth_elongated_internode(0.4）	2
19	MQTL1.4	chr1	190794279	190795494	Zm00001d031456	NA	1
20	MQTL1.4	chr1	190910668	190943061	Zm00001d031457	B73_V18_Immature_cob(15.2）	2
21	MQTL1.4	chr1	190927319	190930337	Zm00001d031458	B73_V18_Immature_cob(0.8）	2
22	MQTL1.4	chr1	191032599	191034959	Zm00001d031460	B73_20DAP_Endosperm(0.3）	2
23	MQTL1.4	chr1	191055747	191056882	Zm00001d031461	NA	1
24	MQTL1.4	chr1	191059764	191062054	Zm00001d031462	B73_R1_Anthers(1.5）	2
25	MQTL1.4	chr1	191081875	191084627	Zm00001d031463	B73_V18_Immature_cob(8.1）	2
26	MQTL1.4	chr1	191125198	191125689	Zm00001d031464	B73_16DAP_Endosperm(1）	2
27	MQTL1.4	chr1	191126509	191126940	Zm00001d031465	B73_16DAP_Endosperm(1.8）	2
28	MQTL1.4	chr1	191167286	191172311	Zm00001d031466	0	2
29	MQTL1.4	chr1	191167340	191169614	Zm00001d031467	0	2
30	MQTL1.4	chr1	191212430	191231117	Zm00001d031468	NA	1
31	MQTL1.4	chr1	191229531	191230114	Zm00001d031469	run_18_NOPOL_INT(0.4）	2
32	MQTL1.4	chr1	191263840	191267976	Zm00001d031470	B73_R1_Silks(28.2）	2
33	MQTL1.4	chr1	191269980	191275295	Zm00001d031471	B73_R1_Silks(3.2）	2
34	MQTL1.4	chr1	191325455	191327482	Zm00001d031472	NA	1
35	MQTL1.4	chr1	191327828	191332219	Zm00001d031473	B73_V9_Fourth_elongated_internode(24）	2
36	MQTL1.4	chr1	191343367	191344484	Zm00001d031474	NA	1
37	MQTL1.4	chr1	191370598	191372391	Zm00001d031475	run_12_NOPOL_INT(0.7）	2
38	MQTL1.4	chr1	191373405	191374899	Zm00001d031476	CrownRoot_Node5_V7(4.6）	2
39	MQTL1.4	chr1	191377320	191377390	Zm00001d031477	NA	1
40	MQTL1.4	chr1	191379643	191379875	Zm00001d031478	NA	1
41	MQTL1.4	chr1	191382562	191383508	Zm00001d031479	B73_V18_Meiotic_tassel(7.9）	2
42	MQTL1.6	chr1	223325374	223335779	Zm00001d032346	B73_R1_Silks(162.6）	2
43	MQTL1.7	chr1	238891192	238897621	Zm00001d032806	B73_16DAP_Embryo(9.8）	2
44	MQTL1.8	chr1	253268936	253272028	Zm00001d033186	B73_16DAP_Embryo(119.5）	2
45	MQTL1.8	chr1	253272958	253275838	Zm00001d033187	WholeRootSystem_7d(9.9）	2
46	MQTL1.8	chr1	253276754	253278199	Zm00001d033188	B73_R1_Anthers(9.1）	2
47	MQTL1.8	chr1	253284685	253287730	Zm00001d033189	B73_V13_Immature_tassel(14.6）	2
48	MQTL2.3	chr2	150612345	150617781	Zm00001d004957	B73_R1_Silks(20.2）	2
49	MQTL2.3	chr2	152030633	152030705	Zm00001d004980	NA	1
50	MQTL2.3	chr2	152031608	152031684	Zm00001d004981	NA	1
51	MQTL2.3	chr2	152191770	152198852	Zm00001d004982	B73_24DAP_Embryo(23.2）	2
52	MQTL2.3	chr2	152200319	152203049	Zm00001d004983	B73_16DAP_Embryo(4.9）	2
53	MQTL2.3	chr2	152214929	152219822	Zm00001d000946	NA	1
54	MQTL2.3	chr2	152227863	152228516	Zm00001d000947	NA	1
55	MQTL2.3	chr2	152228198	152228270	Zm00001d004984	NA	1
56	MQTL2.3	chr2	152229476	152229562	Zm00001d004985	NA	1
57	MQTL2.3	chr2	152282189	152291110	Zm00001d004986	B73_V13_Immature_tassel(30.5）	2
58	MQTL2.3	chr2	152291594	152292129	Zm00001d004987	NA	1
59	MQTL2.3	chr2	152306977	152309470	Zm00001d004988	NA	1
60	MQTL2.3	chr2	152327423	152328971	Zm00001d004989	NA	1
61	MQTL2.3	chr2	152384204	152388668	Zm00001d004990	B73_6DAP_Whole_seed(0.1）	2
62	MQTL2.3	chr2	152587827	152590148	Zm00001d004991	0	2
63	MQTL2.3	chr2	152645285	152651759	Zm00001d004992	B73_14DAP_Whole_seed(8.8）	2
64	MQTL2.3	chr2	152731213	152742157	Zm00001d004993	B73_R1_Pre_pollination_cob(8.7）	2
65	MQTL2.3	chr2	152814071	152818335	Zm00001d004994	0	2
66	MQTL2.3	chr2	152982600	152983715	Zm00001d004995	B73_V18_Meiotic_tassel(0.1）	2
67	MQTL2.4	chr2	184929124	184937138	Zm00001d005727	run_0_NOPOL_INT(4.4）	2
68	MQTL2.4	chr2	184956041	184956612	Zm00001d000987	NA	1
69	MQTL2.4	chr2	184967108	184978317	Zm00001d005728	NA	1
70	MQTL2.4	chr2	185054208	185056636	Zm00001d005729	V3_Stem_andSAM(0.2）	2
71	MQTL2.4	chr2	185058100	185058172	Zm00001d005730	NA	1
72	MQTL2.4	chr2	185058790	185058862	Zm00001d005731	NA	1
73	MQTL2.4	chr2	185158331	185164690	Zm00001d005732	B73_V9_Fourth_elongated_internode(24.3）	2
74	MQTL2.4	chr2	185170256	185171065	Zm00001d005733	WholeRootSystem_7d(7.6）	2
75	MQTL2.4	chr2	185220821	185221165	Zm00001d005734	NA	1
76	MQTL2.4	chr2	185222328	185229056	Zm00001d005735	run_18_POL_INT(0.5）	2
77	MQTL2.4	chr2	185226462	185236893	Zm00001d005736	B73_V18_Immature_cob(12.1）	2
78	MQTL2.4	chr2	185422359	185423189	Zm00001d005737	B73_16DAP_Embryo(1.4）	2
79	MQTL2.4	chr2	185483561	185484755	Zm00001d005738	0	2
80	MQTL2.4	chr2	185515384	185517853	Zm00001d005739	B73_20DAP_Endosperm(0.4）	2
81	MQTL2.4	chr2	185575930	185578477	Zm00001d005740	B73_16DAP_Embryo(3.9）	2
82	MQTL2.4	chr2	185583870	185586367	Zm00001d005741	TapRoot_Z3_7d(0.2）	2
83	MQTL2.4	chr2	185588363	185590379	Zm00001d005742	B73_4DAP_Whole_Seed(14.3）	2
84	MQTL2.4	chr2	185603679	185607050	Zm00001d005743	B73_24DAP_Embryo(7.6）	2
85	MQTL2.4	chr2	185663811	185664755	Zm00001d005744	0	2
86	MQTL2.4	chr2	185829565	185829814	Zm00001d000988	NA	1
87	MQTL2.4	chr2	185838861	185840883	Zm00001d005745	B73_4DAP_Whole_Seed(2.8）	2
88	MQTL2.4	chr2	185841940	185842963	Zm00001d005746	0	2
89	MQTL2.4	chr2	185849033	185850181	Zm00001d005747	0	2
90	MQTL2.4	chr2	187821656	187828500	Zm00001d005775	CrownRoot_Node5_V13(106.1）	2
91	MQTL2.5	chr2	194057868	194060798	Zm00001d005964	B73_2DAP_Whole_seed(4.2）	2
92	MQTL2.5	chr2	194066038	194067158	Zm00001d005965	B73_V5_First_elonagetd_internode(0.9）	2
93	MQTL2.5	chr2	194069215	194071131	Zm00001d005966	B73_6DAP_Whole_seed(81.8）	2
94	MQTL2.5	chr2	194078670	194079861	Zm00001d005967	NA	1
95	MQTL2.5	chr2	194105767	194117533	Zm00001d005968	B73_V9_Fourth_elongated_internode(3.3）	2
96	MQTL2.5	chr2	194253687	194260197	Zm00001d005969	run_18_NOPOL_INT(18.5）	2
97	MQTL2.6	chr2	214685549	214691851	Zm00001d006702	B73_V13_Immature_tassel(22.3）	2
98	MQTL2.7	chr2	229754222	229756856	Zm00001d007365	B73_16DAP_Endosperm(4.6）	2
99	MQTL2.7	chr2	229771464	229779665	Zm00001d007366	run_18_NOPOL_INT(27.8）	2
100	MQTL2.7	chr2	229857449	229858426	Zm00001d007367	B73_V18_Meiotic_tassel(0.5）	2
101	MQTL2.7	chr2	229864986	229865858	Zm00001d007368	run_24_POL_INT(0.1）	2
102	MQTL2.7	chr2	229908819	229917740	Zm00001d007369	B73_V1_4D_PE_Stem__SAM(31.3）	2
103	MQTL2.7	chr2	229929722	229934707	Zm00001d007370	B73_V1_4D_PE_Stem__SAM(2.3）	2
104	MQTL2.7	chr2	229941617	229942006	Zm00001d007371	NA	1
105	MQTL2.7	chr2	230048334	230048676	Zm00001d001034	NA	1
106	MQTL2.7	chr2	230050799	230054726	Zm00001d007372	B73_16DAP_Embryo(84.1）	2
107	MQTL2.7	chr2	230074143	230074683	Zm00001d001035	NA	1
108	MQTL2.7	chr2	230076833	230078292	Zm00001d007373	CrownRoot_Node5_V7(0.1）	2
109	MQTL2.7	chr2	230111267	230111536	Zm00001d001036	NA	1
110	MQTL2.7	chr2	230111720	230112099	Zm00001d001037	NA	1
111	MQTL2.7	chr2	230125396	230125649	Zm00001d007374	NA	1
112	MQTL2.7	chr2	230127578	230131059	Zm00001d007375	run_30_POL_INT(0.1）	2
113	MQTL2.7	chr2	230169040	230185345	Zm00001d007395	WholeRootSystem_7d(2.1）	2
114	MQTL2.7	chr2	230197745	230198119	Zm00001d007376	NA	1
115	MQTL2.7	chr2	230205183	230205557	Zm00001d007377	NA	1
116	MQTL2.7	chr2	230222235	230223698	Zm00001d007378	B73_R1_Anthers(1.3）	2
117	MQTL2.7	chr2	230226142	230227194	Zm00001d007379	TapRoot_Z4_7d(14.8）	2
118	MQTL2.7	chr2	230277542	230278753	Zm00001d007380	NA	1
119	MQTL2.7	chr2	230304901	230306029	Zm00001d007381	CrownRoot_Nodes_1_3_V7(3.2）	2
120	MQTL2.7	chr2	230338653	230341206	Zm00001d007382	B73_16DAP_Endosperm(7.9）	2
121	MQTL2.7	chr2	230345638	230366608	Zm00001d007383	run_18_NOPOL_INT(124.3）	2
122	MQTL2.7	chr2	230401060	230401608	Zm00001d001038	NA	1
123	MQTL2.7	chr2	230438790	230442944	Zm00001d007384	B73_R1_Anthers(0.8）	2
124	MQTL3.3	chr3	176152632	176162899	Zm00001d042669	CrownRoot_Nodes_1_3_V7(18.3）	2
125	MQTL3.3	chr3	175917267	175920386	Zm00001d042664	run_12_NOPOL_INT(117.7）	2
126	MQTL3.3	chr3	175964663	175965738	Zm00001d042665	WholeRootSystem_3d(2.9）	2
127	MQTL3.3	chr3	176034050	176035094	Zm00001d042666	NA	1
128	MQTL3.3	chr3	176035559	176040458	Zm00001d042667	B73_V18_Immature_cob(17.1）	2
129	MQTL3.3	chr3	176148611	176149055	Zm00001d042668	0	2
130	MQTL3.3	chr3	176198893	176205609	Zm00001d042670	B73_V18_Immature_cob(8.6）	2
131	MQTL3.3	chr3	176235700	176236170	Zm00001d042671	NA	1
132	MQTL3.3	chr3	176262551	176264469	Zm00001d042672	0	2
133	MQTL3.3	chr3	176268537	176270171	Zm00001d042673	B73_16DAP_Embryo(4.9）	2
134	MQTL3.3	chr3	176407372	176407638	Zm00001d042674	NA	1
135	MQTL3.3	chr3	176502121	176504213	Zm00001d042675	B73_V18_Immature_cob(0.9）	2
136	MQTL3.3	chr3	176508463	176513579	Zm00001d042676	B73_V18_Immature_cob(13.8）	2
137	MQTL4.3	chr4	39731374	39733815	Zm00001d049678	B73_8DAP_Whole_seed(1.3）	2
138	MQTL4.3	chr4	41533512	41534180	Zm00001d049722	CrownRoot_Nodes_1_3_V7(2.9）	2
139	MQTL4.5	chr4	190839085	190842202	Zm00001d052475	B73_R1_Silks(57.6）	2
140	MQTL4.5	chr4	191353211	191358538	Zm00001d052494	B73_16DAP_Endosperm(110.7）	2
141	MQTL5.1	chr5	6839140	6839745	Zm00001d013234	B73_16DAP_Embryo(2）	2
142	MQTL5.1	chr5	6840788	6841036	Zm00001d013235	NA	1
143	MQTL5.1	chr5	6845653	6849325	Zm00001d013236	NA	1
144	MQTL5.1	chr5	6851664	6854787	Zm00001d013237	B73_V13_Immature_tassel(38.8）	2
145	MQTL5.1	chr5	6855758	6858257	Zm00001d013238	B73_V18_Immature_cob(4.9）	2
146	MQTL5.1	chr5	6861541	6864805	Zm00001d013239	WholeRootSystem_3d(4.7）	2
147	MQTL5.1	chr5	6868133	6870925	Zm00001d013240	TapRoot_Z3_7d(18.7）	2
148	MQTL5.1	chr5	6896879	6902925	Zm00001d013241	run_6_POL_INT(25.7）	2
149	MQTL5.1	chr5	6934017	6937646	Zm00001d013242	run_0_NOPOL_INT(11.9）	2
150	MQTL5.1	chr5	6938133	6943851	Zm00001d013243	run_18_NOPOL_INT(49.6）	2
151	MQTL5.1	chr5	6946098	6946742	Zm00001d013244	run_0_NOPOL_INT(0.6）	2
152	MQTL5.1	chr5	6952560	6954002	Zm00001d013245	CrownRoot_Node5_V7(259.9）	2
153	MQTL5.1	chr5	7063277	7064951	Zm00001d013246	run_24_POL_INT(0.1）	2
154	MQTL5.1	chr5	7088991	7093966	Zm00001d013247	B73_V18_Immature_cob(7.6）	2
155	MQTL5.1	chr5	7097988	7099084	Zm00001d013248	B73_20DAP_Embryo(0.6）	2
156	MQTL5.1	chr5	7107141	7110193	Zm00001d013249	WholePrimaryRoot_7d(27.5）	2
157	MQTL5.1	chr5	7116921	7125593	Zm00001d013250	B73_16DAP_Endosperm(46.9）	2
158	MQTL5.1	chr5	7132169	7135357	Zm00001d013251	B73_V18_Meiotic_tassel(10.2）	2
159	MQTL5.1	chr5	7138252	7143092	Zm00001d013252	B73_16DAP_Embryo(256.3）	2
160	MQTL5.1	chr5	7146391	7149826	Zm00001d013253	B73_R1_Anthers(26.9）	2
161	MQTL5.1	chr5	7152543	7158397	Zm00001d013254	CrownRoot_Node4_V7(29.8）	2
162	MQTL5.1	chr5	7174468	7178983	Zm00001d013255	B73_V18_Meiotic_tassel(5）	2
163	MQTL5.1	chr5	7181062	7184784	Zm00001d013256	B73_V18_Meiotic_tassel(70.2）	2
164	MQTL5.1	chr5	7187559	7188963	Zm00001d013257	WholeRootSystem_3d(33.6）	2
165	MQTL5.1	chr5	7193149	7199073	Zm00001d013258	B73_R1_Silks(6.1）	2
166	MQTL5.2	chr5	79551939	79555712	Zm00001d015211	CrownRoot_Node5_V7(8.3）	2
167	MQTL5.2	chr5	80063827	80067249	Zm00001d015225	B73_R1_Anthers(6.5）	2
168	MQTL5.2	chr5	80066943	80069666	Zm00001d015226	run_12_NOPOL_INT(17.2）	2
169	MQTL5.2	chr5	80071631	80074957	Zm00001d015227	B73_V9_Fourth_elongated_internode(28.5）	2
170	MQTL5.2	chr5	80071631	80077888	Zm00001d015228	B73_V9_Fourth_elongated_internode(28.6）	2
171	MQTL5.2	chr5	80099849	80104698	Zm00001d015229	B73_V1_4D_PE_Stem__SAM(12.7）	2
172	MQTL5.2	chr5	80112548	80113018	Zm00001d015230	NA	1
173	MQTL5.2	chr5	80210099	80215267	Zm00001d015231	B73_16DAP_Embryo(23）	2
174	MQTL5.2	chr5	80213008	80213079	Zm00001d015232	NA	1
175	MQTL5.2	chr5	80234208	80239340	Zm00001d015233	B73_V9_Fourth_elongated_internode(15）	2
176	MQTL5.2	chr5	80281071	80289642	Zm00001d015234	B73_4DAP_Whole_Seed(32.7）	2
177	MQTL5.2	chr5	80313256	80313483	Zm00001d015235	NA	1
178	MQTL5.2	chr5	80426112	80426417	Zm00001d015236	NA	1
179	MQTL5.2	chr5	80433195	80433581	Zm00001d015237	NA	1
180	MQTL5.2	chr5	80463268	80472312	Zm00001d015238	0	2
181	MQTL5.2	chr5	80579817	80605889	Zm00001d015239	B73_R1_Anthers(14）	2
182	MQTL5.2	chr5	80609690	80609762	Zm00001d015240	NA	1
183	MQTL5.2	chr5	80675242	80675313	Zm00001d015241	NA	1
184	MQTL5.2	chr5	80675439	80680775	Zm00001d015242	B73_R1_Anthers(23.3）	2
185	MQTL5.2	chr5	80676960	80685239	Zm00001d015243	B73_R1_Silks(21.9）	2
186	MQTL5.2	chr5	80936638	80937557	Zm00001d015244	0	2
187	MQTL5.2	chr5	81051552	81073062	Zm00001d015245	B73_V18_Immature_cob(26）	2
188	MQTL5.3	chr5	164499366	164511896	Zm00001d016486	B73_V18_Immature_cob(13.5）	2
189	MQTL5.4	chr5	178551174	178635959	Zm00001d016863	run_18_NOPOL_INT(1.4）	2
190	MQTL5.4	chr5	178633252	178633455	Zm00001d016864	B73_16DAP_Embryo(1650.4）	2
191	MQTL5.4	chr5	178638212	178640035	Zm00001d016865	TapRoot_Z3_7d(2.8）	2
192	MQTL5.4	chr5	178641592	178646428	Zm00001d016866	run_12_POL_INT(23.2）	2
193	MQTL5.4	chr5	178862417	178863375	Zm00001d016867	0	2
194	MQTL5.4	chr5	178912071	178912874	Zm00001d016868	0	2
195	MQTL5.4	chr5	178913301	178913723	Zm00001d016869	NA	1
196	MQTL5.4	chr5	178922924	178923724	Zm00001d016870	0	2
197	MQTL5.4	chr5	178940163	178941140	Zm00001d016871	0	2
198	MQTL5.4	chr5	178941567	178942425	Zm00001d016872	NA	1
199	MQTL5.4	chr5	178968180	178971530	Zm00001d016873	B73_16DAP_Endosperm(13.1）	2
200	MQTL5.4	chr5	179020618	179022825	Zm00001d016874	run_6_POL_INT(7.1）	2
201	MQTL5.4	chr5	179025136	179025208	Zm00001d016875	NA	1
202	MQTL5.4	chr5	179111776	179112984	Zm00001d016876	B73_16DAP_Embryo(4.5）	2
203	MQTL5.4	chr5	179230689	179233975	Zm00001d016877	run_6_POL_INT(15.4）	2
204	MQTL5.4	chr5	179258997	179260700	Zm00001d016878	B73_16DAP_Embryo(2.3）	2
205	MQTL5.4	chr5	179261829	179264286	Zm00001d016879	B73_R1_Anthers(39.8）	2
206	MQTL5.4	chr5	179267285	179267365	Zm00001d016880	NA	1
207	MQTL5.4	chr5	179268456	179268537	Zm00001d016881	NA	1
208	MQTL5.4	chr5	179269713	179270475	Zm00001d016882	B73_R1_Silks(1）	2
209	MQTL5.4	chr5	179272208	179273371	Zm00001d016883	WholeRootSystem_3d(7）	2
210	MQTL5.4	chr5	179287635	179291743	Zm00001d016884	B73_R1_Anthers(4）	2
211	MQTL5.4	chr5	179320080	179324188	Zm00001d016885	B73_R1_Anthers(5.5）	2
212	MQTL5.4	chr5	179373317	179373583	Zm00001d016886	NA	1
213	MQTL5.4	chr5	179408428	179408824	Zm00001d016887	NA	1
214	MQTL5.4	chr5	179411632	179412387	Zm00001d016888	NA	1
215	MQTL5.4	chr5	179433468	179436488	Zm00001d016889	0	2
216	MQTL5.4	chr5	179451767	179458074	Zm00001d016890	CrownRoot_Nodes_1_3_V7(3.7）	2
217	MQTL5.4	chr5	179458140	179464303	Zm00001d016891	B73_R1_Silks(22.2）	2
218	MQTL5.4	chr5	179466496	179478619	Zm00001d016892	B73_16DAP_Embryo(16）	2
219	MQTL5.4	chr5	179479278	179480567	Zm00001d016893	TapRoot_Z3_7d(15.9）	2
220	MQTL5.4	chr5	179482129	179486609	Zm00001d016894	B73_R1_Anthers(60）	2
221	MQTL5.5	chr5	198706889	198720905	Zm00001d017525	B73_R1_Silks(123.9）	2
222	MQTL5.5	chr5	198707054	198710453	Zm00001d017526	BraceRoot_Node6_abvgrnd_V13(769.9）	2
223	MQTL5.5	chr5	198821163	198829000	Zm00001d017527	NA	1
224	MQTL5.5	chr5	198865922	198867526	Zm00001d017528	WholePrimaryRoot_7d(4）	2
225	MQTL5.5	chr5	198871925	198872722	Zm00001d017529	B73_V1_4D_PE_Stem__SAM(36.9）	2
226	MQTL5.5	chr5	198876950	198877534	Zm00001d017530	run_0_NOPOL_INT(2.2）	2
227	MQTL5.5	chr5	198880654	198882279	Zm00001d017531	WholeRootSystem_3d(2.7）	2
228	MQTL5.5	chr5	198922115	198922576	Zm00001d017532	B73_16DAP_Endosperm(2）	2
229	MQTL5.5	chr5	198926356	198928590	Zm00001d017533	B73_18DAP_Whole_Seed(0.1）	2
230	MQTL5.5	chr5	198936195	198936590	Zm00001d017534	run_24_NOPOL_INT(1.4）	2
231	MQTL5.5	chr5	198941356	198941736	Zm00001d017535	run_24_NOPOL_INT(1.2）	2
232	MQTL5.5	chr5	198948566	198952033	Zm00001d017536	B73_R1_Anthers(58.8）	2
233	MQTL5.5	chr5	198956550	198960993	Zm00001d017537	B73_16DAP_Embryo(20.5）	2
234	MQTL5.5	chr5	199008993	199009193	Zm00001d017538	NA	1
235	MQTL5.5	chr5	199057191	199061399	Zm00001d017539	B73_18DAP_Embryo(22.9）	2
236	MQTL5.5	chr5	199061996	199063027	Zm00001d017540	B73_16DAP_Embryo(22.8）	2
237	MQTL6.1	chr6	67108314	67109034	Zm00001d036027	NA	1
238	MQTL6.1	chr6	66587806	66594109	Zm00001d036020	B73_R1_Anthers(16.7）	2
239	MQTL6.1	chr6	66732999	66733397	Zm00001d036021	NA	1
240	MQTL6.1	chr6	66746632	66747692	Zm00001d036022	run_0_POL_INT(0.1）	2
241	MQTL6.1	chr6	66747951	66752670	Zm00001d036023	run_12_POL_INT(3.1）	2
242	MQTL6.1	chr6	66752688	66763432	Zm00001d036024	run_6_POL_INT(59.4）	2
243	MQTL6.1	chr6	66758637	66759222	Zm00001d001362	NA	1
244	MQTL6.1	chr6	66926696	66929998	Zm00001d036025	B73_6DAP_Whole_seed(12.5）	2
245	MQTL6.1	chr6	66938426	66943967	Zm00001d036026	B73_22DAP_Whole_Seed(1.1）	2
246	MQTL6.1	chr6	67080277	67080563	Zm00001d001363	NA	1
247	MQTL6.1	chr6	67189736	67190798	Zm00001d036028	NA	1
248	MQTL6.1	chr6	67197759	67198603	Zm00001d036029	NA	1
249	MQTL6.1	chr6	67328470	67329857	Zm00001d036030	0	2
250	MQTL6.1	chr6	67349219	67356033	Zm00001d036031	B73_14DAP_Whole_seed(115.4）	2
251	MQTL6.1	chr6	67441712	67442299	Zm00001d036032	WholeRootSystem_7d(0.1）	2
252	MQTL6.1	chr6	67473224	67475657	Zm00001d036033	B73_6DAP_Whole_seed(0.6）	2
253	MQTL6.1	chr6	67475087	67475521	Zm00001d036034	NA	1
254	MQTL6.1	chr6	67523590	67524538	Zm00001d036035	B73_16DAP_Embryo(8.9）	2
255	MQTL6.4	chr6	140952481	140954194	Zm00001d037882	B73_20DAP_Embryo(3.4）	2
256	MQTL6.4	chr6	141019694	141020530	Zm00001d037883	NA	1
257	MQTL6.4	chr6	141021350	141024377	Zm00001d037884	B73_14DAP_Whole_seed(330.7）	2
258	MQTL6.4	chr6	141047541	141047990	Zm00001d037885	NA	1
259	MQTL6.4	chr6	141049435	141052489	Zm00001d037886	B73_14DAP_Whole_seed(330.3）	2
260	MQTL6.4	chr6	141098079	141098354	Zm00001d037887	NA	1
261	MQTL6.4	chr6	141106138	141106413	Zm00001d037888	NA	1
262	MQTL6.4	chr6	141172871	141173308	Zm00001d037889	run_0_POL_INT(0.1）	2
263	MQTL6.4	chr6	141199376	141199852	Zm00001d001434	NA	1
264	MQTL6.4	chr6	141199376	141201968	Zm00001d001435	NA	1
265	MQTL6.4	chr6	141204831	141207107	Zm00001d037890	B73_V18_Meiotic_tassel(163.6）	2
266	MQTL6.4	chr6	141258083	141260086	Zm00001d037891	B73_16DAP_Embryo(3）	2
267	MQTL6.4	chr6	141260676	141261314	Zm00001d037892	run_24_NOPOL_INT(0.8）	2
268	MQTL6.4	chr6	141279637	141281275	Zm00001d037893	B73_V18_Meiotic_tassel(1.3）	2
269	MQTL6.4	chr6	141324495	141325549	Zm00001d037894	BraceRoot_Node6_abvgrnd_V13(460.9）	2
270	MQTL6.4	chr6	141328415	141331089	Zm00001d037895	NA	1
271	MQTL6.4	chr6	141421821	141421893	Zm00001d037896	NA	1
272	MQTL6.4	chr6	141442249	141445624	Zm00001d037897	B73_16DAP_Embryo(6.9）	2
273	MQTL6.4	chr6	141447130	141450540	Zm00001d037898	B73_V9_Fourth_elongated_internode(94.4）	2
274	MQTL6.4	chr6	141471442	141476949	Zm00001d037899	B73_V18_Immature_cob(40.5）	2
275	MQTL6.4	chr6	141485419	141489103	Zm00001d037900	B73_V18_Meiotic_tassel(15.7）	2
276	MQTL6.4	chr6	141534061	141535449	Zm00001d037901	B73_10DAP_Whole_seed(0.1）	2
277	MQTL6.4	chr6	141549583	141552880	Zm00001d037902	run_24_POL_INT(29.4）	2
278	MQTL6.4	chr6	141555451	141555881	Zm00001d037903	B73_10DAP_Whole_seed(82.6）	2
279	MQTL6.4	chr6	141633981	141635440	Zm00001d037904	B73_22DAP_Endosperm(0.5）	2
280	MQTL6.4	chr6	141652564	141655295	Zm00001d037905	B73_14DAP_Whole_seed(499.3）	2
281	MQTL6.4	chr6	141657292	141658942	Zm00001d037906	0	2
282	MQTL6.4	chr6	141659205	141661206	Zm00001d037907	NA	1
283	MQTL6.4	chr6	141662449	141662520	Zm00001d037908	NA	1
284	MQTL6.4	chr6	141668751	141669037	Zm00001d001436	NA	1
285	MQTL6.4	chr6	141669423	141669944	Zm00001d037909	B73_2DAP_Whole_seed(0.8）	2
286	MQTL6.4	chr6	141722436	141724537	Zm00001d037910	B73_V18_Meiotic_tassel(0.1）	2
287	MQTL6.4	chr6	141752465	141755756	Zm00001d037911	B73_2DAP_Whole_seed(22.8）	2
288	MQTL6.4	chr6	141757529	141759561	Zm00001d037912	NA	1
289	MQTL6.4	chr6	141838333	141839400	Zm00001d037913	B73_2DAP_Whole_seed(1.6）	2
290	MQTL6.4	chr6	141839892	141840377	Zm00001d037914	B73_2DAP_Whole_seed(2.8）	2
291	MQTL6.4	chr6	141874632	141875420	Zm00001d037915	B73_16DAP_Embryo(11.2）	2
292	MQTL6.4	chr6	141931015	141933513	Zm00001d037916	B73_R1_Silks(4）	2
293	MQTL6.5	chr6	155702857	155714004	Zm00001d038373	B73_R1_Anthers(5.4）	2
294	MQTL6.5	chr6	155697084	155697746	Zm00001d038372	CrownRoot_Node5_V13(5.8）	2
295	MQTL6.5	chr6	155771539	155773464	Zm00001d038374	B73_V1_4D_PE_Stem__SAM(685.4）	2
296	MQTL6.5	chr6	155834276	155842881	Zm00001d038375	B73_V9_Fourth_elongated_internode(15.6）	2
297	MQTL6.5	chr6	155902916	155911076	Zm00001d038376	run_6_POL_INT(167.6）	2
298	MQTL6.6	chr6	161702211	161706863	Zm00001d038648	run_18_NOPOL_INT(83.5）	2
299	MQTL6.6	chr6	161716055	161718253	Zm00001d038649	B73_10DAP_Whole_seed(6.7）	2
300	MQTL6.6	chr6	161720010	161726844	Zm00001d038650	BraceRoot_Node6_abvgrnd_V13(22.9）	2
301	MQTL6.6	chr6	161809629	161813487	Zm00001d038651	run_18_POL_INT(19）	2
302	MQTL6.6	chr6	161892117	161896560	Zm00001d038652	run_6_NOPOL_INT(0.8）	2
303	MQTL6.6	chr6	161892150	161896354	Zm00001d038653	run_18_POL_INT(199.6）	2
304	MQTL6.6	chr6	161898536	161899315	Zm00001d038654	B73_20DAP_Endosperm(0.1）	2
305	MQTL6.6	chr6	161921883	161936270	Zm00001d038655	run_6_POL_INT(16.2）	2
306	MQTL6.6	chr6	161924907	161924980	Zm00001d038656	NA	1
307	MQTL6.6	chr6	161938045	161943212	Zm00001d038657	CrownRoot_Node4_V7(5）	2
308	MQTL6.6	chr6	161945970	161951107	Zm00001d038658	TapRoot_Z1_7d(67.3）	2
309	MQTL6.6	chr6	161961891	161963504	Zm00001d038659	NA	1
310	MQTL6.6	chr6	161968078	161971277	Zm00001d038660	run_18_POL_INT(7.3）	2
311	MQTL7.1	chr7	4961661	4980931	Zm00001d018776	B73_V18_Immature_cob(3.6）	2
312	MQTL7.1	chr7	5365547	5386515	Zm00001d018795	CrownRoot_Node5_V13(60）	2
313	MQTL7.1	chr7	4982919	4985314	Zm00001d001080	NA	1
314	MQTL7.1	chr7	4987379	4991264	Zm00001d018777	NA	1
315	MQTL7.1	chr7	4993460	4993979	Zm00001d018778	NA	1
316	MQTL7.1	chr7	5051813	5053391	Zm00001d018779	run_18_NOPOL_INT(190.1）	2
317	MQTL7.1	chr7	5058282	5060333	Zm00001d018780	B73_R1_Anthers(18）	2
318	MQTL7.1	chr7	5083804	5085903	Zm00001d018781	run_6_POL_INT(47.8）	2
319	MQTL7.1	chr7	5087419	5087544	Zm00001d018782	NA	1
320	MQTL7.1	chr7	5097800	5097919	Zm00001d018783	NA	1
321	MQTL7.1	chr7	5099424	5105567	Zm00001d018784	run_12_POL_INT(0.3）	2
322	MQTL7.1	chr7	5103646	5105679	Zm00001d018785	0	2
323	MQTL7.1	chr7	5194780	5201465	Zm00001d018786	TapRoot_Z4_7d(6.1）	2
324	MQTL7.1	chr7	5210807	5216700	Zm00001d018787	B73_V18_Immature_cob(6.7）	2
325	MQTL7.1	chr7	5218113	5220263	Zm00001d018788	V3_Stem_andSAM(1.4）	2
326	MQTL7.1	chr7	5224217	5226970	Zm00001d018789	B73_2DAP_Whole_seed(15）	2
327	MQTL7.1	chr7	5231194	5232560	Zm00001d018790	run_24_NOPOL_INT(4.9）	2
328	MQTL7.1	chr7	5299802	5301758	Zm00001d018791	B73_R1_Anthers(24.8）	2
329	MQTL7.1	chr7	5330584	5347005	Zm00001d018792	B73_22DAP_Endosperm(13.4）	2
330	MQTL7.1	chr7	5330868	5333252	Zm00001d018793	WholePrimaryRoot_7d(2.7）	2
331	MQTL7.1	chr7	5353809	5359209	Zm00001d018794	B73_V18_Immature_cob(33.7）	2
332	MQTL7.1	chr7	5386556	5387686	Zm00001d018796	TapRoot_Z3_7d(128.5）	2
333	MQTL7.1	chr7	5387875	5388613	Zm00001d018797	TapRoot_Z3_7d(349.5）	2
334	MQTL7.2	chr7	49531543	49544334	Zm00001d019670	B73_R1_Silks(129.2）	2
335	MQTL7.4	chr7	148154982	148165194	Zm00001d021296	CrownRoot_Node5_V13(4.4）	2
336	MQTL7.5	chr7	163315353	163320442	Zm00001d021805	B73_8DAP_Whole_seed(65.2）	3
337	MQTL7.5	chr7	163429191	163454480	Zm00001d021810	B73_R1_Pre_pollination_cob(115.9）	3
338	MQTL7.5	chr7	162638409	162642926	Zm00001d021764	TapRoot_Z3_7d(56.6）	3
339	MQTL7.5	chr7	162692924	162694367	Zm00001d021765	0	3
340	MQTL7.5	chr7	162711557	162712632	Zm00001d021766	B73_10DAP_Whole_seed(0.2）	3
341	MQTL7.5	chr7	162713399	162725429	Zm00001d021767	0	3
342	MQTL7.5	chr7	162727124	162730628	Zm00001d021768	0	3
343	MQTL7.5	chr7	162746253	162747867	Zm00001d021769	NA	2
344	MQTL7.5	chr7	162753384	162762778	Zm00001d021770	run_6_POL_INT(64.6）	3
345	MQTL7.5	chr7	162763100	162763542	Zm00001d021771	NA	2
346	MQTL7.5	chr7	162763364	162763570	Zm00001d021772	B73_16DAP_Endosperm(27.1）	3
347	MQTL7.5	chr7	162780554	162780784	Zm00001d021773	run_24_NOPOL_INT(1.8）	3
348	MQTL7.5	chr7	162832732	162834139	Zm00001d021774	run_24_NOPOL_INT(20.5）	3
349	MQTL7.5	chr7	162841613	162841978	Zm00001d001268	NA	2
350	MQTL7.5	chr7	162845891	162848484	Zm00001d021775	run_0_POL_INT(24.2）	3
351	MQTL7.5	chr7	162862428	162862499	Zm00001d021776	NA	2
352	MQTL7.5	chr7	162864817	162867072	Zm00001d021777	B73_16DAP_Embryo(20.7）	3
353	MQTL7.5	chr7	162876923	162877570	Zm00001d021778	B73_16DAP_Embryo(3.5）	3
354	MQTL7.5	chr7	162880679	162882541	Zm00001d021779	WholePrimaryRoot_7d(11.2）	3
355	MQTL7.5	chr7	162885909	162886151	Zm00001d021780	NA	2
356	MQTL7.5	chr7	162910507	162912123	Zm00001d021781	run_0_NOPOL_INT(13.5）	3
357	MQTL7.5	chr7	162926330	162930411	Zm00001d021782	0	3
358	MQTL7.5	chr7	162946050	162946523	Zm00001d021783	B73_R1_Pre_pollination_cob(0.1）	3
359	MQTL7.5	chr7	162969080	162970349	Zm00001d021784	run_18_NOPOL_INT(194.4）	3
360	MQTL7.5	chr7	162970819	162980622	Zm00001d021785	CrownRoot_Node5_V7(18.6）	3
361	MQTL7.5	chr7	162984169	162988297	Zm00001d021786	NA	2
362	MQTL7.5	chr7	162992393	162997476	Zm00001d021787	B73_22DAP_Embryo(20.5）	3
363	MQTL7.5	chr7	162999143	163002120	Zm00001d021788	B73_14DAP_Whole_seed(61）	3
364	MQTL7.5	chr7	163020921	163026932	Zm00001d021789	B73_6DAP_Whole_seed(12.8）	3
365	MQTL7.5	chr7	163070121	163078254	Zm00001d021790	B73_V18_Meiotic_tassel(27.4）	3
366	MQTL7.5	chr7	163079834	163081321	Zm00001d021791	B73_16DAP_Embryo(23.2）	3
367	MQTL7.5	chr7	163084901	163088214	Zm00001d021792	NA	2
368	MQTL7.5	chr7	163085390	163096165	Zm00001d021793	B73_12DAP_Whole_seed(3.7）	3
369	MQTL7.5	chr7	163089899	163090560	Zm00001d021794	NA	2
370	MQTL7.5	chr7	163101653	163104250	Zm00001d021795	NA	2
371	MQTL7.5	chr7	163104643	163110568	Zm00001d021796	B73_16DAP_Embryo(0.1）	3
372	MQTL7.5	chr7	163109003	163109483	Zm00001d021797	B73_20DAP_Embryo(0.1）	3
373	MQTL7.5	chr7	163126120	163129265	Zm00001d021798	0	3
374	MQTL7.5	chr7	163131766	163135920	Zm00001d021799	B73_V18_Immature_cob(6.2）	3
375	MQTL7.5	chr7	163138338	163139626	Zm00001d021800	B73_V18_Meiotic_tassel(0.8）	3
376	MQTL7.5	chr7	163142267	163143379	Zm00001d021801	B73_8DAP_Whole_seed(56.1）	3
377	MQTL7.5	chr7	163151274	163155988	Zm00001d021802	run_6_POL_INT(81.6）	3
378	MQTL7.5	chr7	163276563	163276787	Zm00001d021803	B73_16DAP_Embryo(26.7）	3
379	MQTL7.5	chr7	163311408	163314632	Zm00001d021804	run_12_POL_INT(2.6）	3
380	MQTL7.5	chr7	163323926	163338892	Zm00001d021806	B73_4DAP_Whole_Seed(48.9）	3
381	MQTL7.5	chr7	163333891	163337007	Zm00001d021807	0	3
382	MQTL7.5	chr7	163339556	163340684	Zm00001d021808	NA	2
383	MQTL7.5	chr7	163340725	163341021	Zm00001d021809	0	3
384	MQTL7.5	chr7	163512131	163514216	Zm00001d021811	0	3
385	MQTL7.5	chr7	163523848	163526875	Zm00001d021812	B73_16DAP_Embryo(8.9）	3
386	MQTL7.5	chr7	163533511	163533846	Zm00001d021813	B73_V18_Meiotic_tassel(65.4）	3
387	MQTL7.5	chr7	163539077	163540070	Zm00001d021814	run_0_NOPOL_INT(0.1）	3
388	MQTL7.5	chr7	163543532	163559902	Zm00001d021815	B73_14DAP_Whole_seed(121.4）	3
389	MQTL7.6	chr7	175371151	175375710	Zm00001d022321	B73_V5_First_elonagetd_internode(7.9）	2
390	MQTL7.6	chr7	174421503	174422768	Zm00001d022283	TapRoot_Z1_7d(30.8）	2
391	MQTL7.6	chr7	174454005	174455529	Zm00001d022284	CrownRoot_Node4_V7(2.4）	2
392	MQTL7.6	chr7	174463306	174464790	Zm00001d022285	NA	1
393	MQTL7.6	chr7	174472991	174481994	Zm00001d022286	B73_V18_Immature_cob(41.9）	2
394	MQTL7.6	chr7	174477916	174477987	Zm00001d022287	NA	1
395	MQTL7.6	chr7	174527087	174527476	Zm00001d022288	NA	1
396	MQTL7.6	chr7	174559300	174560747	Zm00001d022289	WholeRootSystem_7d(16）	2
397	MQTL7.6	chr7	174596758	174598577	Zm00001d022290	run_24_NOPOL_INT(3.8）	2
398	MQTL7.6	chr7	174602470	174605524	Zm00001d022291	B73_R1_Pre_pollination_cob(0.5）	2
399	MQTL7.6	chr7	174606574	174606880	Zm00001d001280	NA	1
400	MQTL7.6	chr7	174688628	174688700	Zm00001d022292	NA	1
401	MQTL7.6	chr7	174689696	174689768	Zm00001d022293	NA	1
402	MQTL7.6	chr7	174690084	174697253	Zm00001d022294	B73_R1_Anthers(2.3）	2
403	MQTL7.6	chr7	174697653	174700664	Zm00001d022295	B73_V9_Fourth_elongated_internode(6.5）	2
404	MQTL7.6	chr7	174705238	174705872	Zm00001d001281	NA	1
405	MQTL7.6	chr7	174714036	174715803	Zm00001d022296	B73_V9_Fourth_elongated_internode(8.5）	2
406	MQTL7.6	chr7	174141065	174144404	Zm00001d022274	NA	1
407	MQTL7.6	chr7	174720313	174721162	Zm00001d022297	run_0_POL_INT(0.1）	2
408	MQTL7.6	chr7	174732539	174735382	Zm00001d022298	NA	1
409	MQTL7.6	chr7	174743810	174744440	Zm00001d022299	NA	1
410	MQTL7.6	chr7	174749788	174750146	Zm00001d001282	NA	1
411	MQTL7.6	chr7	174754327	174755056	Zm00001d022300	0	2
412	MQTL7.6	chr7	174759534	174762931	Zm00001d022301	B73_14DAP_Whole_seed(84.3）	2
413	MQTL7.6	chr7	174780748	174784557	Zm00001d022302	run_18_NOPOL_INT(75.3）	2
414	MQTL7.6	chr7	174794633	174796900	Zm00001d022303	B73_24DAP_Embryo(113.6）	2
415	MQTL7.6	chr7	174824010	174824082	Zm00001d022304	NA	1
416	MQTL7.6	chr7	174827718	174833760	Zm00001d022305	B73_4DAP_Whole_Seed(39.2）	2
417	MQTL7.6	chr7	174841429	174845474	Zm00001d022306	B73_18DAP_Embryo(20.9）	2
418	MQTL7.6	chr7	174845532	174847522	Zm00001d022307	B73_V9_Fourth_elongated_internode(105.8）	2
419	MQTL7.6	chr7	174900014	174904295	Zm00001d022308	B73_24DAP_Embryo(114.3）	2
420	MQTL7.6	chr7	174905332	174907558	Zm00001d022309	run_18_NOPOL_INT(12.8）	2
421	MQTL7.6	chr7	174908040	174914812	Zm00001d022310	B73_V1_4D_PE_Stem__SAM(4.4）	2
422	MQTL7.6	chr7	174916716	174917428	Zm00001d022311	B73_16DAP_Embryo(1.2）	2
423	MQTL7.6	chr7	174935398	174949167	Zm00001d022312	0	2
424	MQTL7.6	chr7	174972193	174977307	Zm00001d022313	B73_V18_Immature_cob(7.4）	2
425	MQTL7.6	chr7	175011111	175013805	Zm00001d022314	run_6_POL_INT(7.2）	2
426	MQTL7.6	chr7	175019667	175024752	Zm00001d022315	B73_V13_Immature_tassel(13.4）	2
427	MQTL7.6	chr7	175113240	175117402	Zm00001d022316	B73_V13_Immature_tassel(102.1）	2
428	MQTL7.6	chr7	175164978	175166033	Zm00001d022317	B73_R1_Anthers(0.5）	2
429	MQTL7.6	chr7	175222962	175225175	Zm00001d022318	run_18_NOPOL_INT(0.1）	2
430	MQTL7.6	chr7	175224855	175225250	Zm00001d022319	0	2
431	MQTL7.6	chr7	175339919	175340989	Zm00001d022320	B73_R1_Anthers(4.3）	2
432	MQTL7.6	chr7	175409795	175411986	Zm00001d022322	B73_16DAP_Endosperm(32.2）	2
433	MQTL8.1	chr8	6494463	6494768	Zm00001d008364	NA	1
434	MQTL8.1	chr8	6497093	6499687	Zm00001d008365	NA	1
435	MQTL8.1	chr8	6501968	6502432	Zm00001d008366	NA	1
436	MQTL8.1	chr8	6512708	6516786	Zm00001d008367	run_18_NOPOL_INT(7.7）	2
437	MQTL8.1	chr8	6519327	6520418	Zm00001d008368	0	2
438	MQTL8.1	chr8	6538825	6549503	Zm00001d008369	B73_14DAP_Whole_seed(69.6）	2
439	MQTL8.1	chr8	6617307	6618398	Zm00001d008370	run_24_NOPOL_INT(2.8）	2
440	MQTL8.1	chr8	6658626	6661022	Zm00001d008371	B73_2DAP_Whole_seed(0.9）	2
441	MQTL8.1	chr8	6687520	6692202	Zm00001d008372	B73_16DAP_Embryo(11.7）	2
442	MQTL8.1	chr8	6690343	6692620	Zm00001d008373	0	2
443	MQTL8.1	chr8	6699139	6703444	Zm00001d008374	run_12_POL_INT(12.7）	2
444	MQTL8.1	chr8	6704743	6704816	Zm00001d008375	NA	1
445	MQTL8.1	chr8	6705061	6708604	Zm00001d008376	BraceRoot_Node6_abvgrnd_V13(13）	2
446	MQTL8.1	chr8	6768030	6769106	Zm00001d008377	WholeRootSystem_7d(45.2）	2
447	MQTL8.1	chr8	6797936	6798460	Zm00001d008378	NA	1
448	MQTL8.1	chr8	6803766	6807373	Zm00001d008379	run_12_POL_INT(107.9）	2
449	MQTL8.1	chr8	6820296	6826324	Zm00001d008380	B73_14DAP_Whole_seed(22.1）	2
450	MQTL8.1	chr8	6826405	6828429	Zm00001d008381	run_18_NOPOL_INT(0.1）	2
451	MQTL8.1	chr8	6829899	6834351	Zm00001d008382	B73_V18_Immature_cob(0.4）	2
452	MQTL8.1	chr8	6851767	6858798	Zm00001d008383	0	2
453	MQTL8.1	chr8	6902370	6903309	Zm00001d008384	0	2
454	MQTL8.1	chr8	6904202	6905008	Zm00001d008385	NA	1
455	MQTL8.1	chr8	6905429	6911861	Zm00001d008386	B73_V18_Meiotic_tassel(9.5）	2
456	MQTL8.1	chr8	6915036	6916870	Zm00001d008387	B73_14DAP_Whole_seed(463.8）	2
457	MQTL8.1	chr8	6982988	6992859	Zm00001d008388	B73_14DAP_Whole_seed(19.7）	2
458	MQTL8.1	chr8	7021742	7027546	Zm00001d008389	WholePrimaryRoot_7d(32.6）	2
459	MQTL8.1	chr8	7120513	7129220	Zm00001d008390	B73_V18_Immature_cob(13.7）	2
460	MQTL8.1	chr8	7134456	7137231	Zm00001d008391	B73_24DAP_Whole_Seed(0.2）	2
461	MQTL8.1	chr8	7160718	7161967	Zm00001d008392	CrownRoot_Nodes_1_3_V7(2.4）	2
462	MQTL8.1	chr8	7165508	7169469	Zm00001d008393	B73_V18_Immature_cob(9.8）	2
463	MQTL8.1	chr8	7171959	7173829	Zm00001d008394	run_18_NOPOL_INT(10.1）	2
464	MQTL8.1	chr8	7173973	7176804	Zm00001d008395	B73_V9_Fourth_elongated_internode(43.8）	2
465	MQTL8.1	chr8	7204888	7207905	Zm00001d008396	B73_R1_Anthers(46.7）	2
466	MQTL8.1	chr8	7232820	7233317	Zm00001d008397	WholeRootSystem_3d(25.3）	2
467	MQTL8.1	chr8	7246496	7257318	Zm00001d008398	B73_V18_Immature_cob(1.7）	2
468	MQTL8.1	chr8	7349376	7352005	Zm00001d008399	WholePrimaryRoot_7d(0.5）	2
469	MQTL8.1	chr8	7831591	7835921	Zm00001d008406	B73_V1_4D_PE_Stem__SAM(26.2）	2
470	MQTL8.2	chr8	33664994	33667211	Zm00001d009057	B73_V5_First_elonagetd_internode(16.5）	2
471	MQTL8.2	chr8	36175493	36176037	Zm00001d009099	NA	1
472	MQTL8.2	chr8	35318023	35318301	Zm00001d009080	NA	1
473	MQTL8.2	chr8	35350262	35350852	Zm00001d009081	B73_16DAP_Endosperm(51.7）	2
474	MQTL8.2	chr8	35426955	35427473	Zm00001d009082	B73_16DAP_Embryo(0.3）	2
475	MQTL8.2	chr8	35429839	35430354	Zm00001d009083	B73_16DAP_Embryo(0.3）	2
476	MQTL8.2	chr8	35522370	35523774	Zm00001d009084	TapRoot_Z4_7d(6.3）	2
477	MQTL8.2	chr8	35563993	35571459	Zm00001d009085	B73_V18_Immature_cob(1.3）	2
478	MQTL8.2	chr8	35573456	35575059	Zm00001d009086	B73_R1_Silks(1.4）	2
479	MQTL8.2	chr8	35609375	35610052	Zm00001d009087	B73_16DAP_Embryo(5.9）	2
480	MQTL8.2	chr8	35609928	35611412	Zm00001d008020	NA	1
481	MQTL8.2	chr8	35616440	35617907	Zm00001d009088	BraceRoot_Node6_abvgrnd_V13(4.5）	2
482	MQTL8.2	chr8	35618856	35620630	Zm00001d009089	run_18_NOPOL_INT(0.4）	2
483	MQTL8.2	chr8	35622601	35629309	Zm00001d009090	B73_16DAP_Endosperm(6.6）	2
484	MQTL8.2	chr8	35624146	35626733	Zm00001d009091	B73_24DAP_Endosperm(0.3）	2
485	MQTL8.2	chr8	35759566	35762054	Zm00001d009092	NA	1
486	MQTL8.2	chr8	35848091	35848714	Zm00001d009093	NA	1
487	MQTL8.2	chr8	35848476	35848721	Zm00001d009094	NA	1
488	MQTL8.2	chr8	35856486	35856731	Zm00001d009095	NA	1
489	MQTL8.2	chr8	35864495	35864740	Zm00001d009096	NA	1
490	MQTL8.2	chr8	35963918	35965928	Zm00001d009097	B73_V18_Immature_cob(7.4）	2
491	MQTL8.2	chr8	36130343	36130783	Zm00001d009098	NA	1
492	MQTL8.2	chr8	36193592	36194208	Zm00001d009100	0	2
493	MQTL8.2	chr8	36197769	36198281	Zm00001d009101	B73_22DAP_Embryo(1.5）	2
494	MQTL8.2	chr8	40630094	40633047	Zm00001d009167	B73_24DAP_Whole_Seed(0.4）	2
495	MQTL8.5	chr8	124866876	124869473	Zm00001d010697	B73_V18_Meiotic_tassel(19.2）	2
496	MQTL8.6	chr8	146641665	146642308	Zm00001d011322	NA	1
497	MQTL8.6	chr8	146669804	146671210	Zm00001d011323	B73_8DAP_Whole_seed(0.3）	2
498	MQTL8.6	chr8	146675491	146676993	Zm00001d011324	0	2
499	MQTL8.6	chr8	146690622	146694044	Zm00001d011325	run_12_NOPOL_INT(14）	2
500	MQTL8.6	chr8	146725502	146726798	Zm00001d011326	B73_10DAP_Whole_seed(0.3）	2
501	MQTL8.6	chr8	146781789	146783051	Zm00001d011327	B73_V18_Meiotic_tassel(0.2）	2
502	MQTL8.6	chr8	146855836	146859841	Zm00001d011328	run_18_NOPOL_INT(0.1）	2
503	MQTL8.6	chr8	146863198	146868117	Zm00001d011329	B73_V18_Immature_cob(11.1）	2
504	MQTL8.6	chr8	146957682	146961482	Zm00001d011330	B73_R1_Anthers(50.6）	2
505	MQTL8.6	chr8	147057186	147058121	Zm00001d011331	run_6_POL_INT(22.1）	2
506	MQTL8.6	chr8	147121353	147121619	Zm00001d011332	NA	1
507	MQTL8.6	chr8	147150138	147150711	Zm00001d011333	B73_16DAP_Embryo(3.8）	2
508	MQTL8.6	chr8	147199565	147204907	Zm00001d011334	TapRoot_Z3_7d(8.2）	2
509	MQTL8.6	chr8	147223917	147226682	Zm00001d011335	B73_V5_First_elonagetd_internode(5）	2
510	MQTL8.6	chr8	147228068	147231731	Zm00001d011336	B73_16DAP_Embryo(40.2）	2
511	MQTL8.6	chr8	147232123	147236851	Zm00001d011337	NA	1
512	MQTL8.6	chr8	147247409	147247675	Zm00001d011338	NA	1
513	MQTL8.6	chr8	147312289	147312759	Zm00001d011339	NA	1
514	MQTL8.6	chr8	147322981	147323332	Zm00001d011340	B73_16DAP_Embryo(15.9）	2
515	MQTL8.6	chr8	147346473	147347237	Zm00001d011341	NA	1
516	MQTL8.6	chr8	147353740	147354088	Zm00001d011342	B73_16DAP_Embryo(274.7）	2
517	MQTL8.6	chr8	147373339	147373638	Zm00001d011343	NA	1
518	MQTL8.6	chr8	147381459	147381779	Zm00001d011344	NA	1
519	MQTL8.6	chr8	147384452	147384742	Zm00001d011345	B73_16DAP_Embryo(50.8）	2
520	MQTL8.6	chr8	147385385	147385869	Zm00001d011346	0	2
521	MQTL8.6	chr8	147387271	147396132	Zm00001d011347	WholePrimaryRoot_7d(12.2）	2
522	MQTL8.6	chr8	147533284	147535094	Zm00001d011348	B73_16DAP_Endosperm(21.8）	2
523	MQTL8.6	chr8	147535376	147539282	Zm00001d011349	WholeRootSystem_3d(31.6）	2
524	MQTL8.6	chr8	147564557	147566080	Zm00001d011350	WholePrimaryRoot_7d(0.4）	2
525	MQTL8.7	chr8	170144186	170164756	Zm00001d012213	run_6_POL_INT(6.6）	2
526	MQTL8.7	chr8	170152808	170153533	Zm00001d012214	NA	1
527	MQTL8.7	chr8	170321170	170328013	Zm00001d012215	NA	1
528	MQTL8.7	chr8	170338401	170340344	Zm00001d012216	CrownRoot_Node5_V7(0.6）	2
529	MQTL8.7	chr8	170342986	170343896	Zm00001d012217	CrownRoot_Node5_V7(1.3）	2
530	MQTL8.7	chr8	170348297	170353281	Zm00001d012218	NA	1
531	MQTL8.7	chr8	170356402	170357442	Zm00001d012219	B73_16DAP_Embryo(6.6）	2
532	MQTL8.7	chr8	170362957	170364624	Zm00001d012220	0	2
533	MQTL8.7	chr8	170366926	170368457	Zm00001d012221	B73_16DAP_Endosperm(167.6）	2
534	MQTL9.1	chr9	15720802	15728927	Zm00001d045192	B73_16DAP_Embryo(1117.6）	2
535	MQTL9.1	chr9	15324789	15338446	Zm00001d045181	B73_V1_4D_PE_Stem__SAM(9.5）	2
536	MQTL9.1	chr9	14842935	14845278	Zm00001d045164	0	2
537	MQTL9.1	chr9	14843582	14843654	Zm00001d045165	NA	1
538	MQTL9.1	chr9	14844103	14844175	Zm00001d045166	NA	1
539	MQTL9.1	chr9	14851739	14852326	Zm00001d045167	NA	1
540	MQTL9.1	chr9	14873409	14873615	Zm00001d045168	NA	1
541	MQTL9.1	chr9	14891848	14895367	Zm00001d045169	B73_6DAP_Whole_seed(7.8）	2
542	MQTL9.1	chr9	14984711	14985295	Zm00001d045170	NA	1
543	MQTL9.1	chr9	15035401	15041372	Zm00001d045171	B73_V18_Immature_cob(6.3）	2
544	MQTL9.1	chr9	15042562	15044763	Zm00001d045172	B73_V9_Fourth_elongated_internode(0.1）	2
545	MQTL9.1	chr9	15101342	15102388	Zm00001d045173	WholeRootSystem_3d(2）	2
546	MQTL9.1	chr9	15127211	15128029	Zm00001d045174	B73_16DAP_Embryo(50.8）	2
547	MQTL9.1	chr9	15128725	15129252	Zm00001d045175	B73_2DAP_Whole_seed(0.8）	2
548	MQTL9.1	chr9	15130427	15142041	Zm00001d045176	B73_V18_Meiotic_tassel(14.3）	2
549	MQTL9.1	chr9	15219344	15219814	Zm00001d045177	NA	1
550	MQTL9.1	chr9	15249367	15249732	Zm00001d045178	B73_6DAP_Whole_seed(0.5）	2
551	MQTL9.1	chr9	15312594	15322747	Zm00001d045179	B73_V18_Immature_cob(6.6）	2
552	MQTL9.1	chr9	15322699	15324731	Zm00001d045180	B73_16DAP_Endosperm(14.8）	2
553	MQTL9.1	chr9	15338520	15348572	Zm00001d045182	run_6_POL_INT(6）	2
554	MQTL9.1	chr9	15348748	15353756	Zm00001d045183	B73_12DAP_Whole_seed(47.6）	2
555	MQTL9.1	chr9	15353940	15354797	Zm00001d045184	CrownRoot_Node4_V7(1.1）	2
556	MQTL9.1	chr9	15355255	15356578	Zm00001d045185	TapRoot_Z4_7d(1.2）	2
557	MQTL9.1	chr9	15415851	15417572	Zm00001d045186	NA	1
558	MQTL9.1	chr9	15418497	15422207	Zm00001d045187	NA	1
559	MQTL9.1	chr9	15423310	15424887	Zm00001d045188	TapRoot_Z3_7d(1.5）	2
560	MQTL9.1	chr9	15518950	15519638	Zm00001d045189	NA	1
561	MQTL9.1	chr9	15650398	15654451	Zm00001d045190	TapRoot_Z3_7d(0.8）	2
562	MQTL9.1	chr9	15658474	15662301	Zm00001d045191	WholePrimaryRoot_7d(18.2）	2
563	MQTL9.1	chr9	15736908	15740322	Zm00001d045193	B73_14DAP_Whole_seed(43）	2
564	MQTL9.1	chr9	15741242	15741994	Zm00001d045194	B73_16DAP_Embryo(100.5）	2
565	MQTL9.1	chr9	15778735	15788930	Zm00001d045195	run_6_NOPOL_INT(17.7）	2
566	MQTL9.2	chr9	22148949	22152483	Zm00001d045435	B73_R1_Anthers(42.3）	2
567	MQTL9.2	chr9	22058783	22075336	Zm00001d045434	B73_R1_Anthers(62.9）	2
568	MQTL9.2	chr9	22152778	22156840	Zm00001d045436	B73_24DAP_Embryo(52.2）	2
569	MQTL9.2	chr9	22156501	22156714	Zm00001d027067	NA	1
570	MQTL9.2	chr9	22162795	22163426	Zm00001d045437	NA	1
571	MQTL9.2	chr9	22167554	22168872	Zm00001d045438	NA	1
572	MQTL9.2	chr9	22233341	22233772	Zm00001d045439	NA	1
573	MQTL9.2	chr9	22242913	22242985	Zm00001d045440	NA	1
574	MQTL9.2	chr9	22243985	22244057	Zm00001d045441	NA	1
575	MQTL9.2	chr9	22264738	22267232	Zm00001d045442	NA	1
576	MQTL9.2	chr9	22267612	22267929	Zm00001d045443	NA	1
577	MQTL9.2	chr9	22268826	22269135	Zm00001d045444	TapRoot_Z4_7d(0.2）	2
578	MQTL9.2	chr9	22317370	22321410	Zm00001d045445	B73_V18_Immature_cob(29.7）	2
579	MQTL9.2	chr9	22321647	22323774	Zm00001d045446	0	2
580	MQTL9.2	chr9	22474921	22482934	Zm00001d045447	B73_16DAP_Embryo(3.2）	2
581	MQTL9.2	chr9	22516151	22518341	Zm00001d045448	B73_14DAP_Whole_seed(446.3）	2
582	MQTL9.2	chr9	22536034	22536339	Zm00001d045449	NA	1
583	MQTL9.2	chr9	22538569	22542325	Zm00001d045450	CrownRoot_Node5_V13(60.4）	2
584	MQTL9.2	chr9	22640913	22645485	Zm00001d045451	TapRoot_Z3_7d(102.2）	2
585	MQTL9.2	chr9	22715021	22715695	Zm00001d027068	NA	1
586	MQTL9.2	chr9	22778015	22781312	Zm00001d045452	B73_V9_Fourth_elongated_internode(2.2）	2
587	MQTL9.2	chr9	22804281	22804367	Zm00001d045453	NA	1
588	MQTL9.2	chr9	22857763	22860155	Zm00001d045454	B73_2DAP_Whole_seed(3.2）	2
589	MQTL9.2	chr9	22955971	22967477	Zm00001d045455	B73_24DAP_Embryo(9.9）	2
590	MQTL9.2	chr9	22969331	22971755	Zm00001d045456	B73_2DAP_Whole_seed(5.3）	2
591	MQTL9.2	chr9	23010175	23011257	Zm00001d045457	B73_6DAP_Whole_seed(0.1）	2
592	MQTL9.2	chr9	23018536	23019558	Zm00001d045458	B73_16DAP_Embryo(26.1）	2
593	MQTL9.2	chr9	23151861	23156737	Zm00001d045463	CrownRoot_Node5_V13(10.1）	2
594	MQTL9.4	chr9	53470411	53477691	Zm00001d046005	run_18_NOPOL_INT(28.6）	2
595	MQTL9.4	chr9	63973033	63977492	Zm00001d046112	run_12_POL_INT(91.3）	2
596	MQTL9.4	chr9	67752786	67764920	Zm00001d046153	B73_22DAP_Endosperm(0.8）	2
597	MQTL9.4	chr9	67133375	67134121	Zm00001d046148	WholeRootSystem_7d(3.9）	2
598	MQTL9.4	chr9	67283987	67284751	Zm00001d046149	WholePrimaryRoot_7d(9.2）	2
599	MQTL9.4	chr9	67371550	67373508	Zm00001d046150	NA	1
600	MQTL9.4	chr9	67444980	67445500	Zm00001d046151	run_24_NOPOL_INT(0.9）	2
601	MQTL9.4	chr9	67637251	67637871	Zm00001d046152	run_30_NOPOL_INT(0.1）	2
602	MQTL9.4	chr9	67725549	67725817	Zm00001d027113	NA	1
603	MQTL9.4	chr9	67790268	67790607	Zm00001d027114	NA	1
604	MQTL9.4	chr9	67838981	67839637	Zm00001d046154	run_6_NOPOL_INT(0.3）	2
605	MQTL9.4	chr9	67848898	67852807	Zm00001d046155	B73_16DAP_Embryo(4.7）	2
606	MQTL9.4	chr9	67849114	67849596	Zm00001d046156	run_24_NOPOL_INT(1.3）	2
607	MQTL9.4	chr9	67966186	67966713	Zm00001d046157	WholePrimaryRoot_7d(15.4）	2
608	MQTL9.4	chr9	88938385	88941121	Zm00001d046422	B73_10DAP_Whole_seed(4.4）	2
609	MQTL9.4	chr9	89734202	89740800	Zm00001d046438	B73_V13_Immature_tassel(69.8）	2
610	MQTL9.5	chr9	104375107	104380709	Zm00001d046751	CrownRoot_Nodes_1_3_V7(10.2）	2
611	MQTL9.6	chr9	117752835	117754586	Zm00001d047081	B73_V9_Fourth_elongated_internode(10.6）	2
612	MQTL9.6	chr9	120060911	120062380	Zm00001d047146	B73_R1_Anthers(1293.8）	2
613	MQTL9.6	chr9	120187514	120195833	Zm00001d047153	B73_R1_Anthers(18.6）	2
614	MQTL9.6	chr9	120450472	120462717	Zm00001d047162	B73_V13_Immature_tassel(10.1）	2
615	MQTL9.6	chr9	120016751	120022494	Zm00001d047143	B73_22DAP_Whole_Seed(0.6）	2
616	MQTL9.6	chr9	120022242	120022559	Zm00001d047144	NA	1
617	MQTL9.6	chr9	120035987	120036991	Zm00001d047145	NA	1
618	MQTL9.6	chr9	120085538	120087007	Zm00001d047147	B73_R1_Anthers(1292.9）	2
619	MQTL9.6	chr9	120100970	120103919	Zm00001d047148	NA	1
620	MQTL9.6	chr9	120108014	120109480	Zm00001d047149	B73_V1_4D_PE_Stem__SAM(3.8）	2
621	MQTL9.6	chr9	120122544	120126124	Zm00001d047150	B73_8DAP_Whole_seed(13.2）	2
622	MQTL9.6	chr9	120127036	120127689	Zm00001d047151	B73_V9_Fourth_elongated_internode(0.2）	2
623	MQTL9.6	chr9	120175454	120175526	Zm00001d047152	NA	1
624	MQTL9.6	chr9	120289536	120290089	Zm00001d027169	NA	1
625	MQTL9.6	chr9	120289758	120290093	Zm00001d047154	NA	1
626	MQTL9.6	chr9	120296205	120296504	Zm00001d047155	B73_R1_Anthers(0.1）	2
627	MQTL9.6	chr9	120309635	120315199	Zm00001d047156	B73_V5_First_elonagetd_internode(0.7）	2
628	MQTL9.6	chr9	120313139	120314210	Zm00001d047157	WholeRootSystem_3d(1.3）	2
629	MQTL9.6	chr9	120340061	120341524	Zm00001d047158	B73_V13_Immature_tassel(1.4）	2
630	MQTL9.6	chr9	120344747	120345127	Zm00001d047159	run_24_NOPOL_INT(1.8）	2
631	MQTL9.6	chr9	120349083	120352307	Zm00001d047160	B73_14DAP_Whole_seed(0.2）	2
632	MQTL9.6	chr9	120383552	120386889	Zm00001d047161	0	2
633	MQTL9.6	chr9	120505580	120508298	Zm00001d047163	B73_12DAP_Whole_seed(0.3）	2
634	MQTL9.6	chr9	120509379	120511278	Zm00001d047164	NA	1
635	MQTL9.6	chr9	120510617	120518989	Zm00001d047165	B73_V1_4D_PE_Stem__SAM(0.8）	2
636	MQTL9.6	chr9	120520071	120525521	Zm00001d047166	CrownRoot_Node4_V7(186.5）	2
637	MQTL9.6	chr9	120747701	120753552	Zm00001d047167	run_18_NOPOL_INT(0.1）	2
638	MQTL9.6	chr9	120773699	120777099	Zm00001d047168	B73_V18_Meiotic_tassel(0.1）	2
639	MQTL9.6	chr9	120819771	120820112	Zm00001d047169	run_0_POL_INT(0.7）	2
640	MQTL9.6	chr9	120882486	120886311	Zm00001d047170	B73_V18_Immature_cob(0.1）	2
641	MQTL9.6	chr9	120946294	120946366	Zm00001d047171	NA	1
642	MQTL9.6	chr9	120952344	120954158	Zm00001d047172	NA	1
643	MQTL9.6	chr9	120953893	120955126	Zm00001d047173	B73_R1_Anthers(0.3）	2
644	MQTL9.7	chr9	134025005	134027671	Zm00001d047533	B73_R1_Silks(43.3）	2
645	MQTL9.7	chr9	134287311	134292209	Zm00001d047538	B73_16DAP_Embryo(15.6）	2
646	MQTL9.7	chr9	134366863	134371934	Zm00001d047539	B73_16DAP_Embryo(26）	2
647	MQTL9.7	chr9	134441983	134470690	Zm00001d047540	B73_R1_Silks(32.1）	2
648	MQTL9.7	chr9	134547877	134550408	Zm00001d047541	B73_16DAP_Endosperm(0.4）	2
649	MQTL9.7	chr9	134707072	134707554	Zm00001d047542	B73_16DAP_Embryo(7.7）	2
650	MQTL9.7	chr9	134708537	134709517	Zm00001d047543	B73_22DAP_Endosperm(0.1）	2
651	MQTL9.7	chr9	134790765	134791190	Zm00001d047544	NA	1
652	MQTL9.7	chr9	134871573	134872593	Zm00001d047545	NA	1
653	MQTL9.7	chr9	134873490	134874990	Zm00001d047546	run_18_NOPOL_INT(0.2）	2
654	MQTL9.7	chr9	134960043	134962640	Zm00001d047547	B73_16DAP_Embryo(6.8）	2
655	MQTL9.7	chr9	134965867	134966361	Zm00001d047548	B73_16DAP_Embryo(10.7）	2
656	MQTL9.7	chr9	134966850	134967730	Zm00001d047549	B73_6DAP_Whole_seed(0.1）	2
657	MQTL9.7	chr9	135118930	135119310	Zm00001d047550	0	2
658	MQTL9.7	chr9	135120945	135122946	Zm00001d047551	NA	1
659	MQTL9.7	chr9	135125156	135125750	Zm00001d047552	NA	1
660	MQTL9.7	chr9	135126430	135126924	Zm00001d047553	B73_16DAP_Embryo(10.7）	2
661	MQTL9.7	chr9	135223915	135225952	Zm00001d047554	run_18_POL_INT(17.3）	2
662	MQTL9.7	chr9	135294592	135297188	Zm00001d047555	run_30_POL_INT(12.3）	2
663	MQTL9.9	chr9	150152053	150157292	Zm00001d048099	run_18_NOPOL_INT(36.5）	2
664	MQTL9.9	chr9	150994557	150997579	Zm00001d048152	B73_V18_Meiotic_tassel(2.3）	2
665	MQTL9.9	chr9	150598684	150603050	Zm00001d048132	B73_14DAP_Whole_seed(34.2）	2
666	MQTL9.9	chr9	150393785	150408118	Zm00001d048115	B73_V18_Immature_cob(13.5）	2
667	MQTL9.9	chr9	150407996	150409201	Zm00001d048116	TapRoot_Z3_7d(56.6）	2
668	MQTL9.9	chr9	150410615	150412981	Zm00001d048117	B73_18DAP_Embryo(20）	2
669	MQTL9.9	chr9	150415033	150418656	Zm00001d048118	NA	1
670	MQTL9.9	chr9	150475824	150486585	Zm00001d048119	B73_V18_Immature_cob(41.9）	2
671	MQTL9.9	chr9	150483618	150483691	Zm00001d048120	NA	1
672	MQTL9.9	chr9	150487772	150489728	Zm00001d048121	B73_24DAP_Embryo(1）	2
673	MQTL9.9	chr9	150491614	150495368	Zm00001d048122	TapRoot_Z1_7d(16.3）	2
674	MQTL9.9	chr9	150498053	150498481	Zm00001d048123	run_24_NOPOL_INT(2.3）	2
675	MQTL9.9	chr9	150501725	150501797	Zm00001d048124	NA	1
676	MQTL9.9	chr9	150502621	150502693	Zm00001d048125	NA	1
677	MQTL9.9	chr9	150505987	150511249	Zm00001d048126	B73_V9_Fourth_elongated_internode(29.5）	2
678	MQTL9.9	chr9	150511914	150520610	Zm00001d048127	B73_R1_Anthers(11.9）	2
679	MQTL9.9	chr9	150526962	150527312	Zm00001d048128	NA	1
680	MQTL9.9	chr9	150529019	150532996	Zm00001d048129	run_12_POL_INT(81.3）	2
681	MQTL9.9	chr9	150533890	150539759	Zm00001d048130	NA	1
682	MQTL9.9	chr9	150564485	150566603	Zm00001d048131	run_0_NOPOL_INT(4）	2
683	MQTL9.9	chr9	150629842	150635876	Zm00001d048133	BraceRoot_Node6_abvgrnd_V13(11.2）	2
684	MQTL9.9	chr9	150639576	150642158	Zm00001d048134	run_18_POL_INT(9.2）	2
685	MQTL9.9	chr9	150649838	150651342	Zm00001d048135	run_18_POL_INT(15.8）	2
686	MQTL9.9	chr9	150658720	150659575	Zm00001d048136	CrownRoot_Node5_V13(15.5）	2
687	MQTL9.9	chr9	150675904	150681529	Zm00001d048137	CrownRoot_Node5_V7(10.6）	2
688	MQTL9.9	chr9	150683492	150688769	Zm00001d048138	B73_V18_Immature_cob(21.3）	2
689	MQTL9.9	chr9	150708823	150712178	Zm00001d048139	run_6_POL_INT(6）	2
690	MQTL9.9	chr9	150711984	150715875	Zm00001d048140	run_6_POL_INT(1.6）	2
691	MQTL9.9	chr9	150719700	150720052	Zm00001d027215	NA	1
692	MQTL9.9	chr9	150725964	150727787	Zm00001d048141	run_18_NOPOL_INT(5.9）	2
693	MQTL9.9	chr9	150751083	150755678	Zm00001d048142	B73_V5_First_elonagetd_internode(4.8）	2
694	MQTL9.9	chr9	150812399	150814561	Zm00001d048143	B73_2DAP_Whole_seed(19.7）	2
695	MQTL9.9	chr9	150818436	150818852	Zm00001d048144	NA	1
696	MQTL9.9	chr9	150819610	150827514	Zm00001d048145	B73_12DAP_Whole_seed(0.3）	2
697	MQTL9.9	chr9	150829759	150832268	Zm00001d048146	CrownRoot_Node5_V13(2.1）	3
698	MQTL9.9	chr9	150853445	150862402	Zm00001d048147	B73_V18_Immature_cob(15.1）	2
699	MQTL9.9	chr9	150905218	150905751	Zm00001d048148	0	2
700	MQTL9.9	chr9	150906093	150911289	Zm00001d048149	B73_R1_Silks(68.9）	2
701	MQTL9.9	chr9	150973293	150980138	Zm00001d048150	B73_R1_Silks(30.2）	2
702	MQTL9.9	chr9	150983409	150986660	Zm00001d048151	B73_V18_Meiotic_tassel(0.2）	2
703	MQTL9.9	chr9	151005178	151008181	Zm00001d048153	B73_V13_Immature_tassel(10.4）	2
704	MQTL9.9	chr9	151057136	151066838	Zm00001d048154	run_30_NOPOL_INT(15.2）	2
705	MQTL9.9	chr9	151074026	151076814	Zm00001d048155	B73_R1_Silks(51.3）	2
706	MQTL9.9	chr9	151081592	151083245	Zm00001d048156	0	2
707	MQTL9.9	chr9	151092459	151094834	Zm00001d048157	B73_18DAP_Embryo(230.2）	2
708	MQTL9.9	chr9	151101990	151104280	Zm00001d048158	B73_18DAP_Embryo(210.4）	2
709	MQTL9.9	chr9	151102163	151102452	Zm00001d027216	NA	1
710	MQTL9.9	chr9	151140962	151144503	Zm00001d048159	B73_18DAP_Embryo(255.6）	2
711	MQTL9.9	chr9	151186522	151187370	Zm00001d048160	NA	1
712	MQTL9.9	chr9	151214078	151215368	Zm00001d048161	B73_R1_Anthers(12.7）	2
713	MQTL9.9	chr9	151217157	151218737	Zm00001d048162	B73_16DAP_Endosperm(4.5）	2
714	MQTL9.9	chr9	151221532	151226884	Zm00001d048163	B73_16DAP_Endosperm(48.8）	2
715	MQTL9.9	chr9	151236981	151238474	Zm00001d048164	B73_V1_4D_PE_Stem__SAM(0.8）	2
716	MQTL9.9	chr9	151240881	151242302	Zm00001d048165	run_18_POL_INT(218.3）	2
717	MQTL9.9	chr9	151247700	151252199	Zm00001d048166	run_18_NOPOL_INT(0.8）	2
718	MQTL9.9	chr9	151251790	151253022	Zm00001d048167	NA	1
719	MQTL9.9	chr9	151255651	151256043	Zm00001d048168	0	2
720	MQTL9.9	chr9	151290748	151291866	Zm00001d048169	B73_16DAP_Endosperm(3）	2
721	MQTL9.9	chr9	151309104	151309175	Zm00001d048170	NA	1
722	MQTL9.9	chr9	151310394	151315075	Zm00001d048171	B73_V18_Immature_cob(11.3）	2
723	MQTL10.2	chr10	22804035	22808448	Zm00001d023810	B73_16DAP_Embryo(45.6）	2
724	MQTL10.2	chr10	26982601	26998394	Zm00001d023897	B73_V18_Immature_cob(7.2）	2
725	MQTL10.2	chr10	40111662	40115443	Zm00001d024051	B73_V9_Fourth_elongated_internode(24.6）	2
726	MQTL10.2	chr10	40121721	40122623	Zm00001d024052	NA	1
727	MQTL10.2	chr10	40250482	40256679	Zm00001d024053	run_18_NOPOL_INT(5.2）	2
728	MQTL10.2	chr10	40254545	40255517	Zm00001d024054	NA	1
729	MQTL10.2	chr10	40303199	40306886	Zm00001d024055	TapRoot_Z4_7d(0.1）	2
730	MQTL10.2	chr10	40370687	40371013	Zm00001d024056	NA	1
731	MQTL10.2	chr10	40372939	40373797	Zm00001d024057	run_0_NOPOL_INT(0.1）	2
732	MQTL10.2	chr10	40477028	40481002	Zm00001d024058	B73_16DAP_Endosperm(8.7）	2
733	MQTL10.2	chr10	40715440	40719177	Zm00001d024059	B73_V18_Immature_cob(15）	2
734	MQTL10.2	chr10	40747708	40752335	Zm00001d024060	B73_V18_Meiotic_tassel(0.5）	2
735	MQTL10.2	chr10	40785677	40787055	Zm00001d024061	B73_V5_First_elonagetd_internode(0.1）	2
736	MQTL10.2	chr10	40787545	40788949	Zm00001d024062	B73_20DAP_Embryo(0.1）	2
737	MQTL10.2	chr10	54269562	54276605	Zm00001d024187	B73_R1_Silks(8.5）	2
738	MQTL10.4	chr10	102746049	102761434	Zm00001d025074	B73_V5_First_elonagetd_internode(0.2）	2
739	MQTL10.4	chr10	102026193	102028561	Zm00001d025057	WholeRootSystem_7d(24.8）	2
740	MQTL10.4	chr10	102032008	102032584	Zm00001d025058	NA	1
741	MQTL10.4	chr10	102054802	102055944	Zm00001d025059	B73_18DAP_Whole_Seed(485.8）	2
742	MQTL10.4	chr10	102183855	102201368	Zm00001d025060	B73_V1_4D_PE_Stem__SAM(22.6）	2
743	MQTL10.4	chr10	102217906	102218268	Zm00001d025061	NA	1
744	MQTL10.4	chr10	102246913	102250054	Zm00001d025062	V3_Stem_andSAM(47.3）	2
745	MQTL10.4	chr10	102254458	102258676	Zm00001d025063	B73_16DAP_Embryo(22.9）	2
746	MQTL10.4	chr10	102322517	102323960	Zm00001d025064	NA	1
747	MQTL10.4	chr10	102399917	102404998	Zm00001d025065	TapRoot_Z4_7d(0.9）	2
748	MQTL10.4	chr10	102404981	102405982	Zm00001d025066	0	2
749	MQTL10.4	chr10	102424604	102432854	Zm00001d025067	B73_V5_First_elonagetd_internode(10.7）	2
750	MQTL10.4	chr10	102429394	102429466	Zm00001d025068	NA	1
751	MQTL10.4	chr10	102430363	102430435	Zm00001d025069	NA	1
752	MQTL10.4	chr10	102496621	102496953	Zm00001d025070	0	2
753	MQTL10.4	chr10	102506431	102508031	Zm00001d025071	0	2
754	MQTL10.4	chr10	102525652	102526174	Zm00001d025072	NA	1
755	MQTL10.4	chr10	102552539	102554879	Zm00001d025073	B73_4DAP_Whole_Seed(0.3）	2
756	MQTL10.4	chr10	102770463	102774619	Zm00001d025075	B73_V9_Fourth_elongated_internode(10.6）	2
757	MQTL10.4	chr10	102814125	102814334	Zm00001d025076	NA	1
758	MQTL10.4	chr10	102814920	102815651	Zm00001d025077	NA	1
759	MQTL10.4	chr10	102816873	102818798	Zm00001d025078	B73_R1_Silks(0.6）	2
760	MQTL10.4	chr10	102821133	102823238	Zm00001d025079	B73_V18_Immature_cob(12.3）	2
761	MQTL10.4	chr10	102828219	102829001	Zm00001d025080	WholeRootSystem_3d(7.9）	2
762	MQTL10.4	chr10	102851111	102851750	Zm00001d023150	NA	1
763	MQTL10.4	chr10	102855786	102857533	Zm00001d025081	B73_20DAP_Endosperm(81）	2
764	MQTL10.4	chr10	102925323	102930804	Zm00001d025082	B73_16DAP_Embryo(41.3）	2
765	MQTL10.4	chr10	102976072	102976275	Zm00001d025083	NA	1
766	MQTL10.4	chr10	102985687	102986091	Zm00001d025084	NA	1
767	MQTL10.5	chr10	122855595	122861043	Zm00001d025580	B73_V9_Fourth_elongated_internode(5.4）	2
768	MQTL10.6	chr10	128932136	128934935	Zm00001d025764	B73_10DAP_Whole_seed(0.4）	2
769	MQTL10.7	chr10	136174872	136179753	Zm00001d026018	B73_R1_Silks(37.8）	2
770	MQTL10.7	chr10	136223082	136227424	Zm00001d026019	run_24_NOPOL_INT(0.4）	2
771	MQTL10.7	chr10	136228251	136231070	Zm00001d026020	B73_20DAP_Embryo(5.3）	2
772	MQTL10.7	chr10	136246172	136246774	Zm00001d026021	B73_16DAP_Embryo(1.6）	2
773	MQTL10.7	chr10	136253289	136260329	Zm00001d026022	B73_18DAP_Embryo(27.5）	2
774	MQTL10.7	chr10	136263893	136264969	Zm00001d026023	B73_6DAP_Whole_seed(1.2）	2
775	MQTL10.7	chr10	136266393	136269057	Zm00001d026024	NA	1
776	MQTL10.7	chr10	136295659	136298978	Zm00001d026025	B73_16DAP_Embryo(25.1）	2
777	MQTL10.7	chr10	136307170	136309172	Zm00001d026026	B73_16DAP_Endosperm(11.6）	2
778	MQTL10.7	chr10	136326596	136326862	Zm00001d026027	NA	1
779	MQTL10.7	chr10	136365019	136365309	Zm00001d026028	B73_16DAP_Endosperm(31.5）	2
780	MQTL10.7	chr10	136369632	136369946	Zm00001d026029	B73_16DAP_Embryo(11.9）	2
781	MQTL10.7	chr10	136370228	136370729	Zm00001d023184	NA	1
782	MQTL10.7	chr10	136396307	136404366	Zm00001d026030	run_18_POL_INT(22.7）	2
783	MQTL10.7	chr10	136405187	136407606	Zm00001d026031	B73_18DAP_Embryo(12.8）	2
784	MQTL10.7	chr10	136409385	136410503	Zm00001d026032	WholeRootSystem_7d(0.4）	2
785	MQTL10.7	chr10	136474724	136476974	Zm00001d026033	NA	1
786	MQTL10.7	chr10	136479413	136479997	Zm00001d026034	0	2
787	MQTL10.7	chr10	136487419	136487646	Zm00001d023185	NA	1
788	MQTL10.7	chr10	136503442	136504374	Zm00001d026035	CrownRoot_Nodes_1_3_V7(4.6）	2
789	MQTL10.7	chr10	136545479	136549919	Zm00001d026036	B73_V18_Immature_cob(26.5）	2
790	MQTL10.7	chr10	136624597	136624935	Zm00001d026037	B73_24DAP_Embryo(779.8）	2
791	MQTL10.7	chr10	136636938	136638908	Zm00001d026038	B73_V13_Immature_tassel(5.2）	2
792	MQTL10.7	chr10	136639221	136646792	Zm00001d026039	B73_V18_Immature_cob(5.5）	2
793	MQTL10.7	chr10	136648713	136650056	Zm00001d026040	WholeRootSystem_3d(1.3）	2
794	MQTL10.7	chr10	136741604	136765374	Zm00001d026041	B73_R1_Silks(0.6）	2
795	MQTL10.7	chr10	136799427	136804204	Zm00001d026042	run_0_NOPOL_INT(1.9）	2
796	MQTL10.7	chr10	136818062	136827037	Zm00001d026043	B73_V18_Immature_cob(1.6）	2
797	MQTL10.7	chr10	136820258	136821971	Zm00001d026044	NA	1
798	MQTL10.7	chr10	136862931	136863753	Zm00001d026045	0	2
799	MQTL10.7	chr10	136883275	136886894	Zm00001d026046	B73_16DAP_Embryo(12）	2
800	MQTL10.8	chr10	137333892	137337401	Zm00001d026063	B73_16DAP_Embryo(11.8）	2
801	MQTL10.8	chr10	138699397	138708217	Zm00001d026111	B73_V18_Immature_cob(69）	2
802	MQTL10.9	chr10	145157330	145158895	Zm00001d026397	B73_16DAP_Embryo(34.9）	2
Note: The genes marked in red are the maize-rice homologous genes and the yellow are the both maize-rice homologous genes and corn MQTL
