# Supplementary material for: Meta-QTL Analysis and Identification of Candidate Genes Associated with Stalk Lodging in Maize (Zea mays L.)
Source: Curr Issues Mol Biol. 2025 Sep 23;47(10):792. doi: 10.3390/cimb47100792 (PMC12562863; doi:10.3390/cimb47100792)
Supplement: Supplementary file 1 [file cimb-47-00792-s001.zip › Supplementrary data/Table S8.xlsx]

## Sheet: Sheet1
Table S8. Candidate genes' expression patterns in the 55 specific tissues
No.	Gene ID	B73_16DAP_Embryo	B73_18DAP_Embryo	B73_20DAP_Embryo	B73_22DAP_Embryo	B73_24DAP_Embryo	B73_16DAP_Endosperm	B73_18DAP_Endosperm	B73_20DAP_Endosperm	B73_22DAP_Endosperm	B73_24DAP_Endosperm	run_0_NOPOL_INT	run_12_NOPOL_INT	run_18_NOPOL_INT	run_24_NOPOL_INT	run_30_NOPOL_INT	run_6_NOPOL_INT	run_0_POL_INT	run_12_POL_INT	run_18_POL_INT	run_24_POL_INT	run_30_POL_INT	run_6_POL_INT	B73_10DAP_Whole_seed	B73_12DAP_Whole_seed	B73_14DAP_Whole_seed	B73_18DAP_Whole_Seed	B73_2DAP_Whole_seed	B73_20DAP_Whole_Seed	B73_22DAP_Whole_Seed	B73_24DAP_Whole_Seed	B73_4DAP_Whole_Seed	B73_6DAP_Whole_seed	B73_8DAP_Whole_seed	B73_R1_Anthers	BraceRoot_Node6_abvgrnd_V13	CrownRoot_Node4_V7	CrownRoot_Node5_V13	CrownRoot_Node5_V7	CrownRoot_Nodes_1_3_V7	B73_R1_Pre_pollination_cob	B73_R1_Silks	TapRoot_Z1_7d	TapRoot_Z2_7d	TapRoot_Z3_7d	TapRoot_Z4_7d	B73_V1_4D_PE_Stem__SAM	B73_V13_Immature_tassel	B73_V18_Immature_cob
1	Zm00001d028071	5.2	8.4	7.7	6.6	7.7	22.5	28.7	33.9	29	31.2	2.9	5.2	5	3.1	4.4	5.2	4.1	3.5	5	6.1	5.8	6.1	8.5	20.7	22.1	21.5	8.1	24.6	22.7	21.2	7.3	6.9	6.5	6.8	4.5	3.2	2.8	3.2	3.5	7.6	6.6	7.2	4	7.4	2.6	5.5	6.6	5.1
2	Zm00001d028072	1.5	2.6	3.2	2.6	3.5	0	0	0.1	0	0	0.1	0	0.1	0.1	0	0	0	0.2	0	0	0	0	0	0	0.1	0	0	0.3	0.4	0.3	0	0	0	4.6	0	0	0.2	0.1	0.1	0	0	0	0	0	0.2	0	0	0
3	Zm00001d028073	4.6	8.1	6.9	7.2	6.9	1.5	1.7	2.2	2.2	1.7	6	3.3	6.7	12	4.2	3.6	5.7	6.9	3.3	5.8	6.7	3	10.9	5.6	4.1	3.4	14.9	2.3	2.7	2.3	18.1	16.4	16.2	3.5	7.2	7.7	13.2	16.4	7	17.6	16.9	5.3	8	5.4	4.3	8.4	12	13.1
4	Zm00001d029011	8.8	6.4	5.1	5.1	2	2.9	1.7	1.8	2.2	2.8	1.9	1.4	0.2	0.6	0.8	1.1	1.4	0.5	1.2	1.8	1.3	2.2	1	1.4	2.4	1.7	2.7	1.5	2.2	2.1	1.7	2.5	1.2	0.1	0.3	0.5	0.3	0.5	0.2	1.9	8.5	0.7	0.3	0.7	1	3.5	8.6	7.5
5	Zm00001d031451	1.7	0.7	0.4	0.6	0.9	0	0	0	0	0	0.1	0.3	0.1	0.3	0.3	0.4	0.3	0.3	0.2	0.5	0.4	0.1	1.2	0.3	0.2	0.1	6.3	0	0.1	0.1	3.6	1.4	1.2	0.1	2.3	0.5	0.5	0.3	0.4	5.1	0.2	0.3	1.4	0.3	0.4	1.4	0.3	5.9
6	Zm00001d032346	42.8	39.1	32.7	42	45.1	43.5	37.2	33.2	34.5	37.3	31.2	47.2	36.8	43	54	52.6	32.5	61.5	40.4	43.8	47	34.3	87.5	67.6	55.4	45.2	93.4	36.2	38.3	36.5	109.1	104.3	99.8	95.6	100.5	61.5	49.5	52.3	60.6	86.9	162.6	74.8	64.4	44.5	34.3	52.8	54.2	44.4
7	Zm00001d032806	9.8	2.9	2.5	2.5	3.6	5.7	1.3	1.3	1.7	1.5	1.5	0.9	0.9	1.3	0.9	0.9	1.7	0.7	0.7	0.6	0.5	0.4	0.5	1.5	1	1.4	1	1.2	1.7	1.5	0.6	0.4	0.3	0.1	0.6	0.6	1.2	1.4	1	1.2	0.1	0.7	1.5	0.5	0.9	2.7	2.5	3
8	Zm00001d033186	119.5	115.9	94.4	87.9	101.5	69	51.7	30.9	26.1	18.8	22.7	50.6	21.9	34.5	50.7	54.3	16.8	37.7	24.6	31.2	29.2	17.5	54.4	87.4	115.9	49.3	69.5	42.9	41.8	36.4	51.5	46.3	54	15.7	54.7	34.9	39.4	35.5	35.8	67.9	30.4	65.2	46.9	21.6	31.3	116.8	65.9	62.2
9	Zm00001d033187	0.9	0.1	0.4	0.4	0.2	5.4	5.8	3.2	3.3	2.4	2.5	4.8	2.4	2.9	6.3	6.2	2.1	4	4.2	6.4	3.9	3.8	0.4	0.6	1.8	4.3	1.7	6.3	7.3	6.7	1.2	0.7	0.4	1.3	0.6	3.7	2	1.6	4.1	0.3	2.2	5.6	5.2	6.4	3	0.8	0.3	0.1
10	Zm00001d033188	0	0	0	0	0	0	0	0	0	0	0	0	0	0	0	0	0	0	0	0	0	0	0	0	0	0	0	0	0	0	0	0	0	9.1	0	0	0	0	0	0	0	0	0	0	0	0	0	0
11	Zm00001d033189	4.4	5.4	4.7	5.3	3.4	0.3	0.8	0.4	0.5	0.2	4.8	2.8	2.9	4.1	3	2.1	5.7	5.4	2.3	6	3.8	4.6	3.5	2.7	1.5	1.1	8.7	1.1	1.7	1	9.4	9.6	6.1	0.6	1.3	4.5	3.2	2.2	5.3	6.9	1.7	2.4	3.8	3.2	4.3	4.3	14.6	13
12	Zm00001d023810	45.6	13.1	9.3	10.4	4.1	0.6	0.4	0.1	0.1	0.1	0.7	1.8	0.6	2.3	1.7	1.8	0.9	0.7	0	0.9	0.6	0	2.8	3.2	0.9	1	7.1	0.7	1.1	0.6	3.7	3.7	1.7	0	0.3	0.9	1.2	1.1	0.7	5.9	0.1	1.4	1.8	0.6	2.6	10.4	12.1	13.1
13	Zm00001d023897	2.7	3.3	3.3	3.6	3.3	4.9	4.1	3.2	3.3	3.6	2.7	3.7	2.3	3.6	3.9	4.4	4.2	4.8	5.1	5	5.5	6.5	5.4	4.2	4.9	4.2	5.7	3.9	4.3	4	6.2	5.4	6.2	3.8	4	4.5	4.4	3.2	5.3	6	3.7	3	2.9	3.8	3.7	4.9	5.8	7.2
14	Zm00001d024187	0.8	0.9	0.7	0.8	0.8	0.7	0.7	0.4	0.5	0.4	2.9	2.7	4.1	3.9	1.9	2	2.7	3.6	4.5	3.7	3.5	2.4	3.1	2	1.3	1.1	2.6	0.9	1	0.8	3.2	3.2	3.5	5.4	2.7	4.2	2.7	4.5	3.7	2.2	8.5	2.4	2.9	5.5	4.5	1.6	1.4	1.6
15	Zm00001d025580	2.2	1.7	1.8	2.3	1.6	1.4	0.7	0.7	0.7	0.5	0.6	0.5	0.4	1.4	0.5	0.5	0.4	1.4	0.2	1.1	0.8	0.2	2.5	3.4	1.5	1.1	2.4	0.8	1	0.6	2.5	3.7	2.8	0.2	0.3	1.7	1	0.9	1.5	3.6	0.5	0.7	0.9	0.7	1.1	1.3	4.6	4.8
16	Zm00001d026063	11.8	4.1	4.5	3.7	2.5	0.8	0.4	0.1	0	0	0.1	0.6	0.1	0.5	0.6	0.7	0.2	0.5	0	0.2	0.3	0	0.5	1.1	0.6	0.5	3.8	0.3	0.4	0.3	2.5	0.9	0.5	0	0.2	0.6	0.4	0.3	0.5	5.5	0.3	0.6	0.5	0.2	0.9	5.3	6	5.7
17	Zm00001d026111	10.4	10	12.6	12.4	14.8	3.5	4.8	4.3	4	4.1	4.4	5.1	1.9	7.5	6.3	5.8	4.7	5.9	6.6	7	6.5	6.5	9.5	6.5	6.2	5.7	27.7	4.8	5.5	6.2	27.3	12.8	14.3	4	12.5	5.9	8.7	5.9	6.2	37.6	7.8	7.6	7.3	4.6	6.1	19.8	37.6	69
18	Zm00001d026397	34.9	18.8	17.1	12.4	12.8	28.4	13.7	8.5	6.8	7.3	6.5	8.3	4.5	6.9	8.5	7.3	6.4	7.2	7.2	5.2	7	7.1	13.2	15.6	21.7	14.5	16.7	9.2	8	9.3	14.2	5.8	9.4	3.2	7.3	8.6	5.5	5.2	6.9	18.2	7.9	6.3	5.7	4.1	7.3	19.9	11.7	12.4
19	Zm00001d004957	2.5	1	1	0.7	1	0.2	0.1	0	0.1	0	1.1	1.9	0.3	0.3	1.2	1.2	1.2	0.5	2.9	0.8	1.3	2.7	9.2	1.7	1.2	0.9	7.2	0.7	0.5	0.5	9.4	2.1	10	6.1	2.1	0.5	0.4	0.2	0.7	4.3	20.2	0.9	0.9	0.9	1	0.9	0.9	1.6
20	Zm00001d005775	0.1	0	0	0	0	0	0	0	0	0	16.4	2	7	70.3	15.6	8.1	24.4	29.4	22.7	16.4	31.2	19	2.7	1.7	0.4	0.2	0.4	0	0	0.1	0.7	0.7	1.3	1.2	15.4	40.3	106.1	86.1	19.4	0.1	0.4	9.7	20.7	22.7	13.8	4.5	0.2	0.2
21	Zm00001d005964	0.4	0.3	0.3	0.3	0.4	0	0	0	0	0	0.8	1.5	0.2	1.4	1.5	1.5	1	1.2	0.5	1.5	1.2	0.3	0.8	0.1	0.1	0.1	4.2	0	0.1	0.1	3.6	1.3	1.2	2.5	0.4	1.5	1.1	1.8	1.2	3.2	4	1.5	1.6	1.4	1.6	1	1.8	1.2
22	Zm00001d005966	16.8	33	32.8	42.5	31.5	13.9	23.7	20.6	21.8	17.1	25.7	20	15.5	22.1	25.7	24.1	30.2	24.8	49.7	32.9	29.5	38.3	62.3	57.3	36.1	31.8	36.3	24.2	30.8	23.7	36.2	81.8	53.7	52.8	31.9	25.7	28.1	20.2	29	30	28.6	25.2	22.5	23.9	27.2	20.7	45.1	44.9
23	Zm00001d005968	0.3	1.5	2.1	2.3	2	0.4	1.8	1	1.4	1.1	0.3	0.3	0.1	0	0.5	0.2	0.1	0	0.3	0.3	0.1	0.2	1.8	2.9	1.6	1.4	2.7	1.5	1.3	1.3	2	2.2	2.1	0.6	0	0	0	0	0	2.1	1.3	0.1	0	0.3	0.1	0.2	2.3	2.7
24	Zm00001d005969	5.4	6.9	5.8	6.7	7.3	2	2.6	2.7	2.5	3.5	18.2	13.1	18.5	16.6	13.8	9.6	15.3	14.8	12.6	10	8.4	9.4	13.4	7.8	7.1	5.2	10.8	4.7	4.2	5	11.6	13.3	13.9	9.9	13.1	12.8	9.9	14.3	12.6	10	11.3	10.6	14.5	7.7	15.9	7.1	9.7	9.1
25	Zm00001d006702	8	12.1	11.3	10.3	9.7	5.9	8.7	8.1	7.5	7.1	10	10.1	7	11.3	11.5	10.5	11.2	13.3	11.7	13.3	12.8	14.4	17	15.8	14.8	10.9	14.6	8.8	9.2	8.6	16.6	16.7	17.7	6.6	11.6	13.4	11	12	13	17.3	14.8	9.8	10.6	9.6	10.9	12.9	22.3	17.1
26	Zm00001d007365	0.4	0.1	0.4	0.4	0.9	4.6	1.6	4	3.6	2.2	0.4	0.1	0.5	1.1	0.1	0.1	0.3	0	0	0.3	0.1	0	0.1	0.4	0.5	1.7	0.3	1.5	1.7	1.1	0.2	0.1	0.1	0	0	0.1	0.1	0.5	0	0.3	0	0.2	0.5	0.3	1.7	0	0	0
27	Zm00001d007366	1.5	2.6	2.2	3.1	2	2	2.2	3.8	2.8	3.6	8.7	5.7	27.8	4.6	6.6	5.7	6.5	2.7	8.2	6.7	3.5	5.2	1.8	1.6	2.3	2.1	2.3	2.5	2.2	2.8	3	3.2	3	7.9	10.6	2.5	4.9	6.6	1.9	3.4	3.8	7.2	7.9	22.7	5.5	15.9	3.5	3.6
28	Zm00001d007369	14.3	25.3	23.7	19.1	18.6	13.1	19.8	13.9	11	9.9	10.7	17.6	10.2	12.7	18	21.2	13.9	17.5	15.5	16.2	16.5	15.6	20.3	22.8	23.5	18.7	21.1	15.2	14.9	13.6	20.6	15.8	21	11.8	16.5	16.3	13.4	14.1	17.6	23.2	22.6	20.8	15.2	13.3	13.8	31.3	19.7	17.8
29	Zm00001d007370	0.4	0.5	1.1	1.3	0.9	0.7	1.2	1.2	1.3	1.3	0.3	0.4	0.7	0.5	0.4	0.5	0.5	1.1	0.2	0.4	0.3	0.3	1.2	1.4	1.4	1.6	1.1	1.3	1.9	1.7	1.3	1.2	1.3	1.3	0.7	0.8	0.5	0.7	0.9	1.5	1.1	0.7	0.7	0.2	0.6	2.3	1.5	1.7
30	Zm00001d007372	84.1	47.3	42	41.9	37.2	0.6	0.2	0.5	0.5	0.3	2.5	1.7	3	3.4	1.8	1.8	2	3	0.1	2.1	1.8	0	2	0.9	0.6	1.6	7.9	2.4	3.5	3.2	5.8	6.7	2.7	0	3.1	3.8	2.4	4.8	3.3	10.5	0.1	2.2	4.6	1.9	4.6	7.5	10.7	25.8
31	Zm00001d007379	0	0	0	0	0	0	0	0	0	0	12.8	8.1	0.7	1.3	3.1	1.8	1.9	2.3	6.3	4.1	3.5	5.1	0.1	0	0	0	0	0.1	0	0	0	0	0	0.2	0.1	2.3	1.2	0.7	3.4	0	0	0.8	0.9	3.3	14.8	4.7	0	0
32	Zm00001d007381	0	0	0	0	0	0	0	0	0	0	0.4	0.2	0.2	0.6	0.4	0	0.2	2.6	0	0.7	0.7	0.1	0	0.1	0	0	0	0	0	0	0	0	0	0	0.2	1.1	0.8	0.2	3.2	0	0	0.3	0.7	0.9	0.3	0.5	0	0
33	Zm00001d007382	0.3	0.1	0.2	0.1	0.1	7.9	3.2	1.5	1.4	1.4	0.5	0.3	0.6	0.2	0.3	0.2	0.4	0	0	0.1	0	0	0.8	2.7	2.8	3.5	2.7	1.9	2.6	2	2.3	1.2	0.7	0	0	0	0.1	0	0	2.4	0.1	0.1	0.5	0	0.2	1.5	1.4	0.5
34	Zm00001d007383	13.3	18.3	28.5	36.5	49.9	4.9	11.3	13.5	12.5	15.3	100.9	26.8	124.3	70.5	26.2	35.6	78.2	53	24.1	56.9	46.1	30.3	37	26.8	18	14.3	46.3	21.1	20.3	23.6	46.1	43.3	43.5	14.5	45	59.3	61.5	56.6	54.7	41.7	57.4	44.3	90.7	42.3	63.3	36.8	43.9	44.7
35	Zm00001d007395	0.3	0.1	0	0.1	0.2	0	0	0	0	0	1	0.9	1.1	1.3	0.8	1	0.8	0.5	0	0.8	0.4	0	0	0	0	0	0	0	0	0	0	0	0	0	0	0.5	0.7	0.4	0.5	0	0	0.8	1.4	0.6	1.1	0.7	0	0
36	Zm00001d042664	20.5	17.2	10.6	8.3	5.8	2.4	4.5	2.2	1.4	1.2	45	117.7	84.8	42.2	104.3	78	63.5	23.6	28	36.2	26	49.1	33.4	16.8	13.1	11.2	28.1	11.3	7.1	5.7	31.4	21.9	27.6	16.7	47.1	31.4	40.7	33.1	27.4	27	102.4	77.5	70	24.4	39.1	29.7	18	12.9
37	Zm00001d042665	0.2	0.2	0.1	0.1	0.2	0.1	0	0	0	0.1	1.3	1.8	1.2	1	0.9	0.7	1.7	0.4	1.3	1	0.9	1.1	1.1	0.5	0.6	0.4	0.4	0.1	0.2	0.2	0.2	0.9	0.7	2.2	0.3	0.5	0.7	0.2	0.4	0.1	0.4	0.6	1.4	1.4	1.7	0.5	0.1	0.1
38	Zm00001d042667	6.5	7.8	9.3	10.9	10.2	7.7	8.4	8.5	7.9	8.1	12	10.2	16.9	6.8	8.2	8.6	11.3	10.3	14.4	12.3	10.5	13.4	11.4	11	10.2	9.6	10.7	8.3	9.2	9	11.1	13.3	11.5	6.5	7.2	8.8	7.7	6.6	9	11.7	10.7	6.3	6.5	9.8	9.7	6.7	11	17.1
39	Zm00001d042669	3.6	7.6	8.2	8	8.3	10.1	13.2	11.7	11.4	11.4	13.2	13.2	12.8	13	12.2	13.7	13.5	18.2	16.2	15.2	17	17	15.3	15.4	15.5	13.9	14	11	11.7	11.4	14.9	17	15.3	6.8	14.7	17.2	13.7	14.1	18.3	12.9	14.1	12.5	12.5	12.4	13.8	10.6	13.4	13.6
40	Zm00001d042670	1.8	3.6	4.4	4.7	3.5	1.7	2.3	2.4	2.6	2.1	4.3	3.4	4.4	4	2.8	4.9	4	5.6	6.9	5.8	6.5	7.4	5.1	3.7	3.5	2.7	4.8	2.6	3	2.7	4.7	6.2	5.2	2.7	3.9	4.6	4.3	3.7	5.4	5	3.9	4.1	3.6	5.6	4.3	3.7	5.2	8.6
41	Zm00001d042673	4.9	1.7	0.7	0.8	0.8	0.1	0	0	0	0	1.8	1.6	2.6	1.2	1.5	0.9	3.1	0.6	1	1.1	0.5	1.5	0.5	0.2	0.1	0.2	0.5	0.1	0.1	0.1	0.4	0.2	0.2	0.8	0.3	0.6	0.4	1.1	0.6	0.3	0.2	0.5	1.4	3.8	1.3	2.5	0.5	0.3
42	Zm00001d042676	6.8	7.9	8.6	8.3	6.7	7.8	8.4	6.8	5.5	5.8	6.8	7.2	6.4	7.8	7.7	6.8	7.2	8.2	6.2	6.7	6.9	6.1	9.7	10.5	10	8.4	9	6.5	6	5.8	9.1	8.8	9.6	10	7.6	8.7	6.9	8.6	8.3	9.2	9	7.2	7.7	6.7	7.7	10.5	12.9	13.8
43	Zm00001d049722	0.1	0	0	0	0	0	0	0	0	0.1	0.2	0.2	0.3	0.2	0	0	0.6	2.3	0.4	0.3	1	0.1	0	0	0	0	0	0	0	0	0	0	0	0	0	0.8	0.2	0	2.9	0	0	0.1	0.6	0.5	0.2	0.1	0	0
44	Zm00001d052475	17.5	7.2	7.7	8.2	13.6	37.2	17.9	15.1	13.9	9.6	9.2	18.7	13	3.3	14.3	21.3	17.1	4.6	22.6	17.1	26.2	39.9	26.4	25	23.2	20.2	40.5	14.5	14.7	11.6	40.1	23.9	29.5	16.9	5.8	3.5	4.9	2.5	4.9	39.1	57.6	13.1	4.5	22.2	3.7	14	23.4	28.2
45	Zm00001d052494	67.9	83.8	65.7	54.1	35.8	110.7	81.3	49.2	44.6	29.8	29.7	69.1	36.6	34.9	70.2	63.5	29.2	33.3	25.2	25.7	27.1	19.2	59	97.9	106.6	72	45.9	42	39.3	28	46.3	54.2	46.6	19.5	39.3	37.6	34.1	47.1	37.7	45.5	55.5	94.3	48.3	20.8	33.9	55.3	59.6	37.8
46	Zm00001d015211	2.3	1.9	1.9	1.5	2.1	0.4	0.7	0.5	0.6	0.4	7	6	4.9	7.6	5	5	6.5	6.7	4.6	5.5	5.4	6	5.3	2.5	1.8	1.5	5.1	1.1	1.4	1.2	4.7	5.2	5.2	2.1	4.1	6	6.4	8.3	7.3	4.3	5.1	4.4	5.1	4.3	7.4	5.8	3	3.8
47	Zm00001d016486	5	8.2	7.7	8.2	6.8	3.2	4.5	3.8	4.3	3.1	6	6.4	4.9	5.7	6.7	6.6	5.6	6.7	6.3	7.3	5.8	6.2	7.4	8.5	7.2	6	9.4	4.8	4.5	4.2	9.4	9.7	8.5	4.2	5.8	7.5	6.5	7	7.1	11	9.6	6.6	5.6	5.8	6.7	7.6	11.8	13.5
48	Zm00001d017525	8.2	8.7	15.7	18.5	21.7	4.9	6.8	6.2	6.3	6.3	54.6	36.9	60.4	51	45.1	35.9	45	39.9	40.7	39.2	42.9	39.1	100.5	43.3	20.9	12.9	90.1	10.3	9.9	9.5	97.5	118.8	99.3	29.4	101.7	45.8	44.8	52.7	42.8	78.3	123.9	42.5	69.8	34.3	39.2	41	41.3	23.3
49	Zm00001d017526	54.1	36.2	54	80.5	102.1	5.1	8.1	0.6	0.8	1	433.5	287.7	484.7	367.4	326.6	280.7	372	304.7	307.9	294.4	334.3	284.9	492.9	198.8	82.9	48	419.5	29.3	31.1	25	453.9	557.8	477	134.1	769.9	366.4	323.6	391.4	288.3	369.3	570.6	327.9	566.4	260.2	297.8	226.8	188.9	86.6
50	Zm00001d017528	1.4	0.2	0.1	0.1	0.2	0.7	0.6	0	0	0	1.3	0	0.6	0.9	0	0	1.2	0.8	0	1.6	0.4	0	0.9	0.7	0.6	1	1.1	0.3	0.4	0.2	0.9	0.6	0.5	0.4	0.6	0.5	0.6	0.2	0.7	0.6	0.8	0	2.1	1.3	0.2	1.4	0.7	0.2
51	Zm00001d017529	24.3	27.8	25.5	24	27.3	33.2	31.2	21.2	21	18.4	15.7	21.1	10.5	17.4	24.7	24.5	14.9	22	16.1	15.9	19.2	17.2	23.6	29.2	32.4	27.8	25.7	24.6	22.5	20.5	20.3	22.8	22.2	11	22.1	22	20.1	17.7	21.8	23.9	16.5	23.5	19.9	13.8	16.8	36.9	30.2	24.3
52	Zm00001d017530	0	0	0	0	0	0	0	0	0	0.1	2.2	0	0.6	1.8	0	0	2.1	0.3	0.2	0.2	0.2	0	0	0	0	0	0.6	0	0	0.1	0	0	0	0	0.2	0.2	1.4	0.7	0.2	0.4	0.2	0.1	1.6	0.3	0.3	0.4	0	0
53	Zm00001d017531	0.1	0	0.1	0	0	0.7	0.3	0.5	0.4	0.6	0.1	2	0.7	0.7	1.7	1.9	0.1	0.4	0	0.4	0.4	0.1	0.1	0.1	0.1	0.1	0.1	0.3	0.3	0.3	0.1	0.1	0.1	0	0.2	0.7	1	0.4	0.5	0.1	0.4	1.2	1.4	0.7	0.1	0.2	0.1	0
54	Zm00001d017536	0.7	0.4	0.5	1	1.7	0.1	0.2	0.1	0.1	0.1	8.7	6.4	1.3	6	1.7	0.8	1.8	4.2	4.1	5.5	2.8	1	8.6	8.6	5.2	3.3	0.9	2.2	2.1	1.8	1	2.4	5.3	58.8	1.2	5.5	4.4	4.1	3.4	0.8	1.4	1.7	3.3	5	7.7	2.1	1.1	1.9
55	Zm00001d017537	20.5	4.2	1.9	2.2	2.4	2.7	0.5	0.3	0.2	0.2	0.1	0.1	0	0.3	0	0.1	0.1	0.2	0.1	0.1	0.1	0	0.2	0.3	0.1	0.6	0.6	0.3	0.4	0.5	0.2	0.1	0.1	0	0	0.1	0.2	0.1	0.1	0.2	0	0.1	0.2	0.1	0.1	0.6	1.8	2.2
56	Zm00001d017539	11.5	22.9	11.3	9.9	9	3.4	8.4	5.5	4.5	2.8	3.5	1.9	0.9	0.6	1.8	0.7	1.7	0.7	2.3	1.1	0.7	1.4	6.2	12.6	10.9	8.8	2.5	7.5	6.8	4.2	1.5	5.6	2.7	1.4	4	0.7	0.5	0.5	0.8	1.3	0.7	1.3	1.8	0.8	2.9	3.2	15.5	16.9
57	Zm00001d017540	22.8	9.1	6.6	6.3	6.1	4.5	0.9	0.4	0.4	0.4	1.1	1	0.2	0.7	0.8	0.4	0.9	1	0.8	0.6	0.6	0.5	2.1	1.4	1.5	1.8	5.1	0.8	0.8	1	3.5	3.1	2.1	0.3	0.5	0.6	0.7	0.3	0.9	4.5	0.7	0.5	0.9	0.8	0.5	3.8	2.3	1.9
58	Zm00001d038648	4.6	5.9	6	7.8	6	3.9	5.4	3.8	3.7	3.9	45.2	27.8	83.5	48.6	31.8	38.4	42.2	81.5	45.3	61.2	59.6	47.1	30.9	18.1	10.4	10.9	43.1	8.6	8.7	7.7	40.9	45.3	41.2	37.3	47.1	67.9	42	51.5	79.3	35.1	61	38	44.8	65.4	47	36.7	43.8	19.8
59	Zm00001d038649	2.3	3	2.8	2.5	2.3	3.3	2.8	2.7	2.2	1.9	0.9	1.4	1.2	0.6	1.1	0.8	0.6	0.8	0.7	0.7	0.8	0.8	6.7	5.7	5.3	3.2	5.6	2.4	2.3	2.1	5.8	4.3	6.1	2.8	1	0.9	0.9	1	1.3	5.2	4.6	1.4	1.3	0.5	0.8	5	3.4	2.9
60	Zm00001d038650	4.2	3.5	2.8	2.4	1.2	4.3	3.6	2.3	2	1.6	20.4	13.6	18.3	12.5	13.8	11.8	17.3	15.8	19	14.9	13.9	17.6	19.1	12.4	10.1	6.1	12.7	4.8	4.1	3.2	15.8	16.8	19.6	9.3	22.9	13.3	14.5	10.3	14.8	11.4	21.7	10.4	15.9	17.3	17.5	8.2	13.2	9
61	Zm00001d038651	1.6	1.1	1.2	1.6	1.8	0.2	0.3	0	0.1	0	7.2	5.1	3.6	5.6	15.3	3.8	9.8	13.7	19	4.9	9.5	11.7	5.3	2.5	2.4	2.4	7	1.1	1.1	0.9	6.5	3.4	4.2	6.2	2.3	11.8	4.7	8.7	13	4.3	1.3	4.6	2.8	7.9	7.4	9.7	2.6	3.3
62	Zm00001d038653	150.9	122.9	86.5	99.5	151.2	96.3	57.3	32.9	23.5	18.7	157.2	130	50.1	74	158.9	112.5	140.2	99	199.6	126.1	131.4	178.5	120.9	93.5	92.4	63	163.2	43.4	41.7	40.2	142.3	117.1	116.1	40.3	97.8	87.3	73.9	72	101.8	128.5	61.7	104.4	82.3	109.6	146.6	80.4	82.1	83.1
63	Zm00001d038655	5	7.7	9.6	9.4	9	4	8	8	8.9	10	10.9	10.7	9.4	10.4	9.9	10.9	12.4	10.7	15.1	12.7	14.8	16.2	10.2	9.5	7.7	7.7	9.8	8.8	9.8	10.9	10.6	10.9	10.8	10.8	10.3	11.7	10.7	11.2	11.6	11.1	11.1	9.1	9.7	10.3	12.3	9.2	12.7	14.6
64	Zm00001d038657	0.5	0.4	0.5	0.4	0.4	0.5	0.8	0.3	0.2	0.2	3.7	3.6	1.8	3.8	3.3	2.8	3.9	4.7	4.2	4.5	4.4	4.4	1	1.5	1.2	1	0.5	0.9	0.9	0.8	0.7	0.6	0.9	1.2	2.1	5	3.2	2.9	4.1	0.3	2.5	3.5	2.7	3.4	4.6	3	0.7	0.5
65	Zm00001d038658	42	52.3	51	43.7	45.4	39.7	41.3	24.3	19.1	16.7	45.1	62.1	48.6	43	62.8	57.4	39.2	23.9	37.4	41.6	31.1	34	59.8	58.7	61.7	39.9	66.1	30.8	25.9	24.5	62.2	53	59.6	49.2	48.1	27.6	35.2	49.5	24.4	60.9	60	67.3	53.2	38.5	46.1	57.4	38.2	35.9
66	Zm00001d038660	5.5	5.8	5	4.8	4.9	4.9	3.2	3.1	2.9	2.5	5.5	5.3	2.5	4.5	4.4	4.1	4	5.7	7.3	4.8	4.9	5.6	5.5	5.7	4.8	5	6	3	3.1	3.2	5.6	5.2	5	2.2	5.7	4.3	4.6	3.4	5	6.7	3.6	3.6	4	3.7	6.4	4.5	6	6.6
67	Zm00001d019670	9.5	15.7	20.8	22.4	22.1	6.4	10.3	10.1	10.7	10	17.1	19.7	24.8	30.8	25.9	24.5	23.6	33.1	28.8	24.5	26.8	21.9	35.1	19.3	13.8	12.5	60.2	11.4	14	13.1	68.4	55.7	48.9	13.7	28.4	31.7	41.2	43.6	26.6	69.3	129.2	29.4	28.9	24.8	15.6	28.6	38.8	17.8
68	Zm00001d021296	1.4	0.9	1.3	1.9	1.7	0.3	0.1	0.1	0.2	0.2	1.2	0.3	1.2	3	1.1	0.9	1.2	3	3.4	1.7	2.1	1.3	1.4	0.9	0.3	0.4	1.6	0.4	0.6	0.4	1.3	1.5	1.4	0.6	0.9	2.5	4.4	2.7	3.2	1.4	0.4	1.1	2	3.2	1.1	1.2	2.3	3
69	Zm00001d021764	2.9	5	3.3	3.3	2.7	6.9	5.7	6.9	5.2	6.9	11.3	12.4	42.2	7.2	8.4	13.5	11.7	8.1	17.7	18	15.5	17.3	11.4	11	9.3	6.4	8.6	6.9	6	6.7	8.7	10.7	11.7	28.5	11.1	7.7	8.3	7.6	8.4	9.1	12.7	11.4	9.1	56.6	12.9	16.8	10.9	7.1
70	Zm00001d021770	4.6	7.4	11	13.9	15.4	3.6	5.2	8.4	9.9	9.5	19.5	20.4	5	25.4	21.3	42.9	25.9	14.4	56.2	42.8	53.6	64.6	24.1	18.8	7.3	7.4	16.2	8.4	10.8	10.5	14.6	28.8	22.5	14.4	18.2	19.8	43.7	21.4	21.3	13.9	4.7	28.2	11.4	33.8	13.2	9.8	14.1	19.4
71	Zm00001d021772	0	1.6	0.9	1.8	0.6	27.1	8	10.6	11.9	10.5	0	1.4	0	1.1	0	0	1.3	0	0	1.4	1.7	0	17.3	9	2.7	22.2	0	5.4	14.1	14	0	16.5	11.8	0	0	1.1	0.7	0	0	0.9	0.3	2.3	1.2	0.3	0	1	6.7	0
72	Zm00001d021774	0.1	0	0	0	0	0.1	0.1	0	0	0	6	2.3	3.4	20.5	3.1	1.9	8.5	3.2	4.8	2.4	3.4	2.4	1.9	0.7	0.5	0.4	0.7	0.1	0.2	0.2	0.4	0.3	0.2	0.4	3.2	2.7	18.5	3.5	2.7	0.3	0.2	2.6	7.4	4.7	1	1.3	0.1	0.1
73	Zm00001d021775	0.4	0.2	0.2	0.1	0.2	0.4	0	0	0	0	9.2	9.1	11.9	2.9	21	6.6	24.2	2.1	12.4	6.1	5.9	17.2	0.5	0.3	0.3	0.1	0.4	0.1	0.1	0.1	0.5	0.2	0.3	2.7	15.3	1.9	1.2	2	2.2	0.1	0.2	8.3	9.6	13.8	3.5	3.6	0.6	0.5
74	Zm00001d021777	20.7	6.4	4.3	4.9	6.2	0.6	0.6	0.2	0.2	0.1	0.5	0.7	0.5	0.5	0.8	0.7	0.4	0.3	0.2	0.3	0.1	0.3	1.3	0.8	0.3	1	1.5	0.7	1.1	1	1.2	0.7	1	1.6	2.3	0.2	0.5	0.6	0.6	0.8	1.8	0.4	1.5	0.4	0.3	0.9	0.5	0.6
75	Zm00001d021778	3.5	1	0.1	0.3	0.8	1	0.1	0	0	0.3	0.8	0.7	0.3	0.7	0	0.3	0.5	0.5	1	0.1	0.4	0.9	0.8	0.3	0	0.6	1.6	0.1	0.2	0.2	0.7	0.3	0.2	0.1	0.3	0.2	0.8	0.1	0.2	0.3	0.4	0.1	0.3	0.3	0.3	1	0.1	0.1
76	Zm00001d021779	0.9	0.6	0.3	0.4	0.5	0.5	0.3	0.1	0.2	0.1	5.5	1.8	5.4	7.1	1.8	1.4	4.5	4	1.1	7.7	3.9	2.1	1.2	0.5	0.5	0.5	0.7	0.4	0.3	0.2	0.7	1	1	9.7	8.8	6.9	7	4.7	4.5	0.4	0.2	2.1	7.3	4.3	4.3	1.8	0.4	0
77	Zm00001d021781	0	0	0	0	0	0	0	0	0	0	13.5	13.3	1.8	0.2	4.7	2.5	6.6	0	6.2	1.2	1.6	5.7	3.1	0.5	0.1	0.1	1.4	0	0.1	0	0.9	1	1.3	0.1	0.4	0.1	0.3	0.2	0	1	0.9	1.3	1.4	1.5	10.7	0.7	0.8	0.2
78	Zm00001d021784	0.2	0	0	0	0	1.5	0.1	0.4	0.2	0.7	5.9	3.1	194.4	6.6	6.2	20.3	5.5	1.1	42.5	24.2	20.2	24	11.8	4.2	1.7	0.7	14.3	0.3	0.1	0.4	5.4	15.9	10.5	11.1	30.7	1.6	7.8	2.6	1.1	4	13.3	20.3	11	133.7	1.7	5.7	2	2.1
79	Zm00001d021785	2.9	5	7.1	7.8	8.5	1.9	2.9	2.1	1.7	2.1	11.2	7.8	11.8	14.1	9.1	8.8	12.9	13.2	11.7	14.4	14.4	13.5	11.4	9.4	5.8	4.2	12.3	3.5	3.4	4.2	15.3	12.5	12.4	9.7	11.2	15.9	15.3	18.6	12.7	13.9	10.1	10.7	11.7	12.8	11.5	8.4	11.3	13.2
80	Zm00001d021787	19.8	17.5	20.2	20.5	19.3	1.8	1.7	1.8	2.2	2.6	12.5	7.3	8.4	15.9	6.4	7.6	10.9	11.4	9.4	8.5	9.2	7.6	7.3	4.3	3.1	3.2	7	3.4	4.4	4.8	6.9	7.6	8.9	5.3	10	12.9	18.8	16.9	9	5.8	6.1	6.7	10.5	9.6	10.2	5	4.2	5.6
81	Zm00001d021788	17.5	14.3	11.8	9.4	8.6	40.9	21.3	23.3	16	13.5	45.7	37.1	43.9	25.4	39.8	29.4	46	32.1	42.5	35.3	32.9	44.7	46.1	51.4	61	25.3	16.2	21.4	17.7	13.6	14.3	19.6	22.8	14.9	35.7	29.6	27.1	20.7	30.4	12.1	26.7	19.8	27.4	36.8	35.5	28.3	12.6	7.1
82	Zm00001d021789	2.8	3.8	4.9	5.7	6.6	5.7	5.9	6.4	6.3	7.7	1.2	0.9	2.4	1.5	1	1.1	1.1	1.3	1.3	1.4	1	0.6	12.4	9.6	8.8	6.5	8.3	5.9	6.5	6.6	11.1	12.8	12.8	3.9	1.3	1.4	1.4	1.6	1.7	7.2	6.3	0.9	1.3	0.9	1.6	4.1	4.7	6.4
83	Zm00001d021790	9.3	15	19.6	21.1	23.7	9.2	12.9	16	17	19.7	11.7	13.4	6.4	15.2	13.3	13.6	10.5	20.5	13.1	14.7	18.6	15.9	21.3	18.9	15	13.2	18.6	16.1	16.1	19.3	20.1	23	20.8	4.2	13.5	24.1	20.6	16.1	20.2	16.8	19.2	10.6	13.7	10.4	11.8	13.9	25.7	20.4
84	Zm00001d021791	23.2	8.4	5	5	3.4	0.5	0.4	0.1	0.1	0.1	2.8	1.3	0.4	1.8	1	1.2	1.8	1	1.4	1	1	1.6	1.6	1.4	1	0.8	1.5	0.7	0.7	0.6	1	0.8	0.9	0.3	2.3	1.4	0.8	1	0.8	1.5	0.5	1.2	1.6	0.7	2.7	3.5	2.5	3
85	Zm00001d021793	0.7	0.8	0.8	0.8	0.6	0.7	2.5	1	0.8	0.7	0.4	0.2	0.2	0.2	0.2	0.3	0.2	0.3	0.5	0.4	0.3	0.3	2.1	3.7	3	2.3	1.5	2.1	1.9	1.5	1.7	1.5	1.9	0.4	0.3	0.3	0.1	0.2	0.3	1.3	1.7	0.2	0.2	0.2	0.3	1.1	1.1	0.9
86	Zm00001d021799	1.2	2.3	2.8	2.9	2.4	0.8	1.8	1.4	1.3	1.3	2.2	1.6	3.3	2.6	2	3.3	1.9	3.2	2.5	2.9	3.1	2.7	3.2	3	2.5	1.8	3.2	1.7	2.1	1.8	2.8	4.2	3.4	1.7	1.8	3	2.6	2.5	3	3.1	1.7	2.5	2.1	2.9	2.7	3.2	5.5	6.2
87	Zm00001d021801	0.6	1.3	1.9	1.7	1.2	0.2	1	0.6	0.6	0.6	0.6	0.3	0.2	0.3	0.1	0.2	0.1	0.3	0.4	0.4	0.1	0.2	27.1	8.9	2.5	1.5	1.4	0.8	1	0.7	5	40.7	56.1	18.7	0	0.1	0.3	0.1	0.4	1.1	1.2	0.1	0.2	0.3	0.2	0.4	1	1.3
88	Zm00001d021802	10.1	18.6	19.8	25.9	24.5	17.6	24.9	21.1	28.4	29.4	56.4	66.6	37.8	48.2	43.1	64.8	51.5	56.2	64.3	75.1	77	81.6	49.7	50	34.9	30.7	27.1	25.5	31.4	28	32.2	45.9	46.7	67.6	56	56	60.7	43	61.7	26.1	44.8	48.3	45	49.3	53.4	27.2	28.2	21.4
89	Zm00001d021803	26.7	2.1	0	0.7	1.6	6.6	2.2	0	0	0.8	0	0	0	0	0	0	0	0	0	0	0	0	4.2	1.3	0.8	3.4	5.5	0	1.1	1.5	3.9	1.9	2.1	0	0	0	0	0	0	2.1	0.2	0	0	0	0	0.3	3.7	0
90	Zm00001d021804	0.6	0.2	0.1	0	0	0	0	0	0	0	0.1	0.5	0.1	0.8	0.5	0.2	0.1	2.6	0.2	0.2	1.2	0.1	0	0.1	0	0.1	0.1	0	0	0	0.1	0.1	0.1	0.8	0.1	2.2	0.8	0.5	1.6	0.1	0.1	0.3	0.2	0.1	0.4	0.4	0.2	0
91	Zm00001d021805	10.6	13.3	14.7	15.3	22.5	25.7	32.9	31.3	27.5	32.7	24.4	23.4	23	24.1	24.4	23.5	25.3	36.9	21.3	23.1	24.8	15.9	57.4	44.8	54.8	34	40.5	31.6	27.6	32.1	58.7	54.2	65.2	48.7	50.3	36.6	26.8	36.7	34.6	36.9	65.1	27.6	36.6	25.2	22.1	24.1	15.1	15.6
92	Zm00001d021806	12.9	23.9	31.1	33.6	30.5	12.1	16.7	11.1	11.1	10.1	18.6	29.1	10.8	18.8	27.2	31.2	17.1	25.7	26.9	25.3	25.3	24.9	39.1	32.2	24.9	19.9	40.4	14.2	15.4	14.7	48.9	44.4	46	27.2	35.5	25.4	22.7	23.6	24.4	44.8	35.2	31.9	27.1	17.2	19.7	26.4	28.3	35.7
93	Zm00001d021810	40.5	77.4	76.8	78.8	82.9	22.2	39.8	43.7	33.3	35.4	33.4	29.7	25.3	33.3	35.7	31.9	28.9	45.4	30.3	33.2	34.2	30.5	81.5	82.8	55.3	46.4	108	49.2	44.7	44.7	98.7	92.1	85.6	35.2	55.2	45.5	37.9	38.1	46.2	115.9	85.9	32.4	44.3	28.6	31.9	59.2	92.4	96.5
94	Zm00001d021812	8.9	3.7	4.4	5.4	5.2	8.9	3	3	1.7	1.2	0.3	0.5	0.5	0.4	0.5	0.6	0.7	0.5	0.1	0.2	0.3	0.1	1.5	2.4	2.8	2.9	1.5	2.4	1.9	2.1	0.9	1	1	0.3	0.9	0.6	0.6	0.6	0.5	1.2	0.4	0.6	0.7	0.4	0.2	2.6	2.6	3.3
95	Zm00001d021813	5.4	0	1.2	2.6	3.6	16.6	15.5	0	0.7	0	0	0	0	0	0	0	0	0	0.5	0	0	0	24.9	15.6	6.1	17.7	11.4	7.1	9.4	5.2	8.2	7.3	5.2	0.8	0	0	0	0	0	0.6	0	0	0	0	0	20.6	0.3	0
96	Zm00001d021815	86.3	101.7	101.2	90.1	87.8	94.1	97.2	68.4	50.8	47.1	37.5	62.9	32.5	46.3	64.5	60.5	34.7	46.6	46.4	40.2	40.5	37.5	73.6	107.1	121.4	88.3	71.6	64.6	59.8	55.7	69.8	50.1	67	20.5	68.6	49.5	48.7	51	45.9	82.3	72.2	69.6	55.3	30.9	50.7	99.9	72.6	66.1
97	Zm00001d022274	0.5	0.6	0.7	1.3	3.2	0.2	0.1	0	0	0	11.4	22.9	54	3	7.8	33.9	18.8	5.4	24.5	36.4	44.6	49.2	1.4	1.1	1.2	0.3	1.4	0.3	0.4	0.5	1.8	1.3	1.5	37.4	1.3	3.6	2.5	1.9	5.3	1.6	10.8	16.1	3.6	49.3	7.1	0.6	0.4	1
98	Zm00001d008406	5.2	4	3.4	3	3	9.6	9.5	5.3	3.7	6	13.3	13.2	8.6	16.1	14.4	8.3	11.6	13.3	14.6	12.4	9.8	7.5	4.5	6.3	6.5	8.1	16.4	8.8	7.6	8.6	9.1	2.4	4.5	8.4	5.4	16.9	10.5	17.3	15.2	20	8.3	7	11.7	8.5	22.6	26.2	25.8	17.9
99	Zm00001d009057	0	0	0	0	0	0	0	0	0	0	0.7	1.3	0	0.1	2	2	1.2	6.4	6	1.9	4.7	3.1	0	0	0	0	0.1	0	0	0	0	0.1	0.1	0.1	4.4	6	0.2	0.1	5.5	0	0	2.8	1.2	2.8	0	2.1	0	0
100	Zm00001d010697	1.4	0.3	0.2	0.2	0.1	0	0	0	0	0	0.1	0.1	0.2	0.1	0	0.1	0.2	0.1	0.1	0	0.1	0	0.4	0.1	0.1	0	3.2	0	0	0	2.3	1.6	1.1	5.3	0.3	0.1	0	0.1	0.2	2.1	0	0.1	0.2	0.1	0.2	0.6	1.9	1
101	Zm00001d012213	1.1	1.8	2.2	2.8	2.9	2.6	2.6	2.8	2.6	2.6	3.3	4.3	2	2.2	3.3	4.3	3.6	3	4.5	5	4.7	6.6	3	2.8	2.2	2.9	3.6	2.5	3.1	2.9	4.1	3.5	3.4	1.5	2.3	2.8	2.9	2.1	2.6	3.5	1.8	2.7	1.7	3.2	2.5	2	3.3	3.8
102	Zm00001d012219	6.6	3.5	3.6	4.3	4.9	3.4	1.7	1.1	1.1	1.3	2.1	3.3	1.6	2.2	3.3	2.6	2.6	1.8	3	3.1	3.2	3.8	3.8	3.4	1.9	2.4	4.8	1.5	1.9	2.1	3.9	3.8	3.4	4.1	2.5	2.2	2.6	1.9	2.1	5.2	1.9	2.4	2.2	2.4	2.8	3.2	3.7	3.5
103	Zm00001d012221	4.1	8.2	1.2	1.9	0.3	167.6	38	20.9	25.8	23.8	0.5	1.5	0.5	0.3	1.1	1.8	0.7	0.3	0.2	0.5	0.2	0	4	15.8	10.8	32.9	0.7	14.9	18.5	15.9	0	4.6	0.9	0	0.1	0.4	0.3	0.8	2.2	0	0.1	4.5	0.9	0.1	0.2	0.4	6.1	0.2
104	Zm00001d045463	0.1	0	0	0	0	0	0	0	0	0	3.1	1.1	1	7.2	5.8	1.2	3.9	5.4	4	2.3	5	6.1	0.7	0.2	0.2	0.1	0.3	0.1	0.1	0	0.5	0.2	0.5	0.2	2.5	6.7	10.1	6.1	7.2	0.2	0.3	0.9	2.5	2.8	1.9	1.3	0.1	0.1
105	Zm00001d046005	1.8	2.6	2.1	2	2.4	5.6	5.9	6	5.3	7.1	24.3	27.1	28.6	17.8	19.7	17.3	16.2	16.5	7.3	12	9.9	5.7	25.8	11.3	11.4	9.9	6.8	9.1	7.5	9.6	9.8	11.2	18.9	16.5	18.1	18.7	12.5	11.1	16.5	3.3	25	21.7	22.7	9.3	26.2	6.2	2.7	0.8
106	Zm00001d046112	0.3	0.8	0.9	1.7	2.5	0.2	0.5	0.1	0.2	0.3	19	6.3	30.5	19.1	7	9.2	18.8	91.3	17	22.5	26.2	14.3	15.4	7.4	2.9	1.7	16.5	1.4	1.6	2.2	17.8	30.2	19.3	15.9	64.3	61.2	18.7	23.8	72.7	11.5	7.8	10.4	42.7	37.1	11.9	9.5	10.2	9.6
107	Zm00001d046422	4.3	1.4	0.6	0.5	0.6	0.1	0.1	0	0	0	2.5	0.8	1.3	1.1	0.4	0.3	1.4	3.1	0.1	1.2	1.7	0.1	4.4	1.5	0.6	0.8	0.1	0.5	0.9	1	0.1	0.8	1.7	0.5	1	2.7	0.5	0.5	4.3	0.1	0.1	0.4	1.3	0.7	1.4	0.4	0.1	0
108	Zm00001d046438	4.1	7.8	8.4	9	9.4	0.1	0.2	0.1	0.1	0.1	1.9	3.7	2.1	6.4	4.5	4.7	2.6	7.5	1.5	4.7	4	1.6	4.2	2.2	0.9	0.7	23.3	0.7	0.9	0.8	18.2	9.7	5.6	4.1	5.9	7.1	4.6	8.2	7	30.6	13	6	6.1	3.4	7.6	35	69.8	64.2
109	Zm00001d046751	0	0	0	0	0	0	0	0	0	0	3	2.1	1.2	4.6	2.2	1.3	3.5	9.6	4.3	3.5	6.4	4.3	0.3	0.1	0.1	0.1	0	0	0.1	0	0.1	0.1	0.1	1.1	0	8	2.9	1	10.2	0	0	1.2	2.6	3.3	4.7	0.2	0	0
110	Zm00001d047081	0.9	0.5	0.3	0.4	0.8	0.4	0.2	0	0	0	0.3	3.8	0.6	1.5	2.7	4.3	0.1	1	0.4	1.2	0.7	0.1	3.5	1.6	1.3	1	9.5	0.4	0.3	0.1	7.1	6.8	3.8	1.9	5.8	0.9	1.9	0.9	0.9	6.9	4	2.8	4.1	1.2	0.2	6.3	6.6	0.8
111	Zm00001d047533	12.4	11	8	6.4	6	6.9	7.4	4.2	4.1	2.9	7.4	12.8	9.7	8.4	13.9	12.7	9.5	7.3	9	8.4	7.9	8.7	18.6	15	11	8.6	20.7	7.3	6.2	4.3	21.8	24.3	19.5	9.7	14.3	8	8.9	9.1	7.7	20.1	43.3	15.7	12.6	6.7	7.1	14.1	17.2	16.3
112	Zm00001d047538	15.6	7.7	5.6	4.2	2.7	0.1	0	0.1	0	0	0.6	0.3	0.6	1.3	0.3	0.5	0.8	0.9	0.7	0.9	0.6	0.7	0.8	0.5	0.2	0.3	4.8	0.3	0.4	0.3	3.2	1.5	1.2	0.4	0.5	0.8	0.5	1.1	0.8	5	3.7	0.3	0.5	0.4	1.8	7.8	11.9	13.3
113	Zm00001d048099	2	1.1	1.1	2.8	4.5	0.2	0.5	0	0	0	7.7	33.6	36.5	12.5	31.7	28.5	6.1	3.1	0	5.1	2.5	0	10.2	6.7	1.9	0.4	9.9	0.3	0.5	0.4	6.1	7.6	8	2.8	2.2	6	13	14.3	4.3	14	1.2	26.7	23.8	4.1	2.9	7.1	7	5.2
114	Zm00001d048146	0.5	0.1	0.1	0	0.1	1.7	0.1	0.1	0.1	0.2	0.7	0.5	0.4	1.8	0.3	0.6	1.2	1	1.1	0.9	0.8	0.4	0.7	0.4	0.1	0.1	0.6	0.2	0.1	0.2	1	0.5	0.7	0.7	0.7	0.8	2.1	0.6	1.1	0.6	0.3	0.6	0.8	1.1	0.3	0.3	0.2	0.8
[truncated: 7 more columns]
