# Supplementary material for: Meta-QTL Analysis and Identification of Candidate Genes Associated with Stalk Lodging in Maize (Zea mays L.)
Source: Curr Issues Mol Biol. 2025 Sep 23;47(10):792. doi: 10.3390/cimb47100792 (PMC12562863; doi:10.3390/cimb47100792)
Supplement: Supplementary file 1 [file cimb-47-00792-s001.zip › Supplementrary data/Table S9.xlsx]

## Sheet: Sheet1
Table S9 Comparison of meta-QTL analysis results between this study and the previous studies
No.	Physical distance(Mb)	Wang et al.[100]	Karnatam et al.[15]
MQTL1.1	21.9-22.01
MQTL1.2	53.58-55.04
MQTL1.3	107.68-109.41
MQTL1.4	190.38-191.52
MQTL1.5	200.69-201.95
MQTL1.6	222.6-225.03
MQTL1.7	238.15-239.17
MQTL1.8	253.27-253.29
MQTL2.1	18.31-18.57
MQTL2.2	34.13-36.78	25.55-42.14
MQTL2.3	148.71-156.35
MQTL2.4	181.9-188.91
MQTL2.5	194.06-194.26	193.44-194.54,190.28-196.38
MQTL2.6	213.9-215.65
MQTL2.7	229.75-230.44	225.87-230.35,228.88-231.38
MQTL3.1	7.81-8.46		7.18-8.14
MQTL3.2	135.86-137.59	129.57-163.30
MQTL3.3	175.92-176.51
MQTL4.1	6.23-10.51		8.03-8.04
MQTL4.2	19.15-19.76
MQTL4.3	37.86-42.11
MQTL4.4	159.35-160.5
MQTL4.5	188.83-192.22
MQTL4.6	231.58-235.11
MQTL4.7	239.81-240.42
MQTL5.1	6.84-7.2		7.04-7.38
MQTL5.2	78.98-82.15
MQTL5.3	163-164.51
MQTL5.4	178.41-179.74	175.17-179.63
MQTL5.5	198.71-199.06
MQTL6.1	57.39-76.73	69.40-71.74	51.22-62,73.88-77.51
MQTL6.2	86.01-91.83	86-93.49
MQTL6.3	113.96-116.37		115.93-116.26
MQTL6.4	138.95-143.94
MQTL6.5	155.7-155.91	144.58-169.78
MQTL6.6	161.7-161.97	155.90-163.42,144.58-169.78
MQTL7.1	4.96-5.39		4.97-5.65
MQTL7.2	43.29-51.78		41.27-89.24
MQTL7.3	108.13-109.16
MQTL7.4	148.06-148.35	144.35-152.1
MQTL7.5	162.64-163.56
MQTL7.6	174.14-175.7
MQTL8.1	5.21-8.63	7.17-7.83
MQTL8.2	26.14-45.26	23.54-42.15
MQTL8.3	109.54-111.65
MQTL8.4	117.5-119.78	115.38-119.42
MQTL8.5	122.87-124.87	120.71-124.96
MQTL8.6	145.77-148.51	146.17-147.39,145.55-151.7
MQTL8.7	170.14-170.37
MQTL9.1	14.63-15.99
MQTL9.2	21.79-23.32
MQTL9.3	26.67-28.46
MQTL9.4	37.24-97.91
MQTL9.5	103.27-107.94
MQTL9.6	117.37-123.54
MQTL9.7	134.01-135.61	134.37-134.97
MQTL9.8	136.33-137.92
MQTL9.9	149.61-152.17
MQTL10.1	5.65-7.35		6.36-7.54
MQTL10.2	22.24-58.45	57-59
MQTL10.3	84.14-89.28	85.73-96.59
MQTL10.4	99.22-105.8
MQTL10.5	122.84-124.15
MQTL10.6	128.4-130.74
MQTL10.7	136.17-136.89
MQTL10.8	137.33-139.21
MQTL10.9	143.97-145.49	144.09-145.47
